# Supplementary material for: Clonal growth strategy, diversity and structure: A spatiotemporal response to sedimentation in tropical Cyperus papyrus swamps
Source: PLoS One. 2018 Jan 16;13(1):e0190810. doi: 10.1371/journal.pone.0190810 (PMC5770036; doi:10.1371/journal.pone.0190810)
Supplement: S1 Table — (XLS) [file pone.0190810.s004.xls]

## Sheet: Sheet1
Genotypic data of Cyperus papyrus L. from three papyrus swamps in Ethiopia during 2014 and 2016 generated using 20 microsatellite markers.
Remarks: individuals with the same code don't represent the same individual, rather only the numbering of individuals
Remarks: The data is in the format of GenClone used for clonal meterics computation
Sampling year	2014			Site name	Robit			Latitude	11°44’24.51’’
Site code LRHS				Plot	1			Longitude	37°25’22.42’’
Sedimentation	High							Altitude (m)	1788
Total individuals	# locus	Ploid level
60	20	2	C38	C4	C14	C52	C34	C10	C13F	C13s	C5	C3	C28	C7	C56	C12	C27	C15	C23	C1	C62	C22
LRHS_1	116116	145156	184184	237237	103103	159159	151151	161161	228228	156201	100100	186186	243243	180180	107115	178178	104106	193196	133133	102102
LRHS_2	106116	152156	186186	237237	103103	159159	151151	161161	228228	156201	100100	182186	243243	180180	107115	178178	104106	193196	135135	102102
LRHS_3	106116	160160	192194	237246	103103	159159	151151	161161	243243	156201	100115	182186	243243	180180	107115	178178	106106	193209	135135	102102
LRHS_4	106116	160160	192194	237246	103103	159159	151151	161161	243243	156201	100115	182186	243243	180180	107115	178178	106106	193209	135135	102102
LRHS_5	106106	138147	184184	246246	113116	159159	151151	161161	228228	201201	100115	180186	243243	180180	100100	178180	100132	196196	133135	102106
LRHS_6	106106	149149	184184	246246	106113	159159	151151	163163	228228	201201	100100	180186	251251	182182	107107	178180	132132	196205	133133	102115
LRHS_7	112112	138147	184184	246246	103108	159159	151151	163163	228228	156201	115115	180186	243243	180180	107115	178178	100100	196205	133133	102115
LRHS_8	106112	138147	184184	246246	113116	159159	151153	161167	219219	156201	115115	180186	238243	182182	107115	178178	118118	203217	133133	102115
LRHS_9	104120	138147	184184	246246	108113	159159	151153	161167	219219	156156	100100	186186	243243	178178	107115	178178	118118	203217	133133	106106
LRHS_10	104120	138147	184184	246246	108113	159159	151153	161167	219219	156156	100100	186186	243243	178178	107115	178178	118118	203217	133133	106106
LRHS_11	104120	138147	184184	246246	108113	159159	151153	161167	219219	156156	100100	186186	243243	178178	107115	178178	118118	203217	133133	106106
LRHS_12	102110	158162	184184	243246	100106	159159	151151	167167	228228	156156	106110	172180	238238	178178	100100	164164	110110	193217	140140	106106
LRHS_13	102102	145156	184192	241246	100100	159159	151151	161167	228228	156156	106110	172180	253253	176178	107115	164172	124124	189196	140140	100100
LRHS_14	102102	145156	184192	241246	100100	159159	151151	161167	228228	156156	106110	172180	253253	176178	107115	164172	124124	189196	140140	100100
LRHS_15	102102	145156	184192	241246	100100	159159	151151	161167	228228	156156	106110	172180	253253	176178	107115	164172	124124	189189	140140	100100
LRHS_16	102102	152152	184184	235235	100100	159159	153153	167167	236236	201201	106106	172180	240253	178178	107107	168172	124130	189203	133133	100100
LRHS_17	102102	152160	186186	235241	100106	143159	153153	163167	228228	201201	106106	172172	253253	178178	102107	164172	130130	177203	133133	100104
LRHS_18	102102	152152	186186	235235	118118	143159	153153	163167	228228	201201	106106	176180	253253	176176	102107	164172	130130	193196	133133	106108
LRHS_19	102102	152152	186186	235235	118118	143159	153153	163167	228228	201201	106106	176180	253253	176176	102107	164172	130130	193196	133133	106108
LRHS_20	110116	152156	184192	220235	110118	143159	143158	163165	232232	201217	106118	176180	251251	180184	110110	172172	130132	191193	133140	106106
LRHS_21	110112	152156	184184	235235	110118	143146	143158	163165	232232	201217	106118	176180	253253	180184	102110	172172	124124	191193	133133	106115
LRHS_22	112112	152158	192194	218235	110118	143153	143158	163167	238238	217217	110118	180180	247251	180184	102107	172172	126126	187209	133133	104115
LRHS_23	112112	152158	192194	218235	110118	143153	143158	163167	238238	217217	110118	180180	247251	180184	102107	172172	126126	187209	133133	104115
LRHS_24	100100	138160	194194	230235	113118	153159	158158	163163	232238	172217	118118	180180	240240	180184	110110	178178	120120	191196	133133	108108
LRHS_25	9898	143162	194194	230235	113118	153159	153153	165165	232232	172217	118118	184186	240251	180184	110121	178178	120120	193193	133133	108108
LRHS_26	106110	162162	192192	230235	113118	153159	153153	165165	228228	217217	118118	184186	251251	180184	110121	178178	126126	191191	133133	102102
LRHS_27	106110	162162	192192	230230	113118	153159	153153	165165	228228	217217	118118	184186	251251	180184	110121	178178	126126	191191	133133	102102
LRHS_28	106110	162162	192192	230230	113118	153159	153153	165165	228228	217217	118118	184186	251251	180184	110121	178178	126126	191191	133133	102102
LRHS_29	102108	145145	192192	230230	108113	153153	153153	161161	228243	154172	110110	184184	238238	178184	110110	178178	120128	213213	140140	102102
LRHS_30	106112	145145	192192	230230	113113	153153	151151	161163	228228	154172	110110	184184	238238	178184	110110	178180	120128	189196	140140	102102
LRHS_31	90108	145145	186186	230230	113116	153153	151151	161163	228232	154172	115118	184184	243243	184184	121121	178180	110128	191196	140140	115115
LRHS_32	108108	149149	186186	230230	113113	148153	151151	161161	232232	172172	115118	172172	243243	178178	110115	178180	110110	187217	133133	102102
LRHS_33	102102	149149	186186	235235	106113	148153	151151	161161	232236	172172	115118	172172	238238	178178	110115	178178	110110	193196	133133	102115
LRHS_34	102102	149149	186186	235235	106113	148153	151151	161167	232236	172172	115118	172172	238238	178178	110115	178178	110110	193196	133133	102115
LRHS_35	110112	149149	186194	235235	104116	146153	151151	161167	232236	154172	115115	172176	238247	178180	110110	180180	106110	205205	133133	102102
LRHS_36	110112	145156	186186	235235	104116	148153	151151	161167	232232	201201	115115	176176	238238	178180	110115	180180	106128	177189	133133	102102
LRHS_37	112116	145156	194194	235235	106116	148153	151151	161161	232232	201201	115115	176176	240240	178182	110115	164164	106106	193187	135135	104104
LRHS_38	112116	145156	194194	235235	106116	148153	151151	161161	232232	201201	115115	176176	240240	178182	110115	164164	106106	193187	135135	104104
LRHS_39	110116	145156	186186	237237	106116	146153	153153	167167	232236	156217	100106	172172	238240	184184	107121	164178	106134	196213	133133	106106
LRHS_40	100100	145156	192192	237237	104116	146153	153153	167167	232236	156217	106106	180182	238240	180180	107107	164178	130134	196196	133133	106115
LRHS_41	100100	145156	192192	237237	104116	146153	153153	167167	232236	156217	106106	180182	238240	180180	107107	164178	130134	196196	133133	106115
LRHS_42	100108	145156	186192	246246	106106	148153	153153	161161	232232	156201	100110	180182	240240	180182	107107	178178	130130	209213	133133	104108
LRHS_43	104120	152152	186192	246246	106106	148153	153153	165165	232232	172201	100110	180182	238238	184184	107110	164164	106130	209209	133133	104108
LRHS_44	104116	152152	186186	246246	106113	143146	153153	165165	232232	172201	100110	180180	238238	182182	107110	164164	106130	187187	140140	104104
LRHS_45	102102	152152	192192	246246	106106	143146	151151	161165	232232	172201	100108	180180	238238	182184	107110	164164	100130	187187	140140	110110
LRHS_46	112112	152152	192192	246246	106118	143159	151151	161165	236236	154201	108110	180180	238251	180182	115115	164180	100106	187187	133133	110110
LRHS_47	112112	152152	192192	246246	106118	143159	151151	161165	236236	154201	108110	180180	238251	180182	115115	164180	100106	187187	133133	110110
LRHS_48	110110	152152	194194	246246	100100	143146	151153	161161	236236	154154	108118	180180	243247	180182	102110	172172	100106	209209	133133	110110
LRHS_49	102112	152152	194196	246246	100110	143148	151153	161161	228228	154154	108118	180182	240240	180182	102110	172182	100130	209209	135140	100110
LRHS_50	106110	152158	194196	218220	100110	143146	151153	165165	228228	154154	118118	180182	240240	180182	102110	172182	110118	193193	135140	100110
LRHS_51	116116	143145	196196	218220	100100	159159	151153	161161	228228	154201	118118	180182	243243	180182	102107	164172	110110	193193	135140	100102
LRHS_52	112116	138147	184196	218220	100100	159159	143143	165165	228228	154172	118118	182182	243243	180182	102102	164164	110110	193196	135140	100102
LRHS_53	100106	162162	184196	218220	100110	159159	143143	161167	228228	154172	118118	182182	243243	182182	102102	172172	110124	189196	133133	102102
LRHS_54	100106	162162	184196	218220	100110	159159	143143	161167	228228	154172	118118	182182	243243	182182	102102	172172	110124	189196	133133	102102
LRHS_55	102108	145145	186196	230230	108108	159159	143143	161167	228248	172172	106110	182182	238247	182182	102121	180182	104118	191191	133133	102106
LRHS_56	108108	145145	184192	230230	108108	153159	143143	161167	228228	172217	100110	182182	238247	182182	102121	180182	104118	177177	133133	102106
LRHS_57	106106	145149	184192	241246	108108	159159	151151	161165	248248	217217	100110	182182	238238	180182	102102	168182	104104	189189	133133	102108
LRHS_58	106106	145149	184192	241246	108108	159159	151151	161165	248248	217217	100110	182182	238238	180182	102102	168182	104104	189189	133133	102108
LRHS_59	112112	158158	184184	237237	113113	159159	143143	161167	228228	201201	115115	182182	253253	178178	100100	178182	118126	205205	133133	102115
LRHS_60	106110	158158	196196	246246	108108	143159	143143	161167	228228	201201	115118	182182	251251	178178	100100	178178	118126	209213	133133	115115
Sampling year	2016			Site name	Robit			Latitude	11°44’24.51’’
Site code	LRHS			Plot	1			Longitude	37°25’22.42’’
Sedimentation	High							Altitude (m)	1788
Total individuals	# locus	Ploid level
60	20	2	C38	C4	C14	C52	C34	C10	C13F	C13s	C5	C3	C28	C7	C56	C12	C27	C15	C23	C1	C62	C22
LRHS_1	112112	145145	184184	237237	108108	159159	151151	163167	232236	156156	100115	180182	243243	176178	107115	178178	100106	193193	133133	115115
LRHS_2	112112	145145	184184	237237	108108	159159	151151	163167	232236	156156	100115	180182	243243	176178	107115	178178	100106	193193	133133	115115
LRHS_3	112112	145145	184184	237237	108108	159159	151151	163165	232236	156156	100115	180182	243243	176178	107115	178178	100106	193193	133133	115115
LRHS_4	112112	145145	184184	237237	108108	159159	151151	163165	232232	156156	100115	180182	243243	176178	107115	178178	100106	193193	133133	115115
LRHS_5	102102	145145	184184	237237	108108	159159	151151	163165	232238	156156	100115	180182	243243	176178	107115	178178	100106	193193	133133	115115
LRHS_6	102102	145145	184184	237237	108108	159159	151151	163165	232238	156156	100115	180182	243243	176178	107115	178178	100106	193193	133133	115115
LRHS_7	102102	145145	184184	237237	108108	159159	151151	163163	232243	156156	100115	180182	243243	176178	107115	178178	100106	193193	133133	115115
LRHS_8	102102	145145	184184	237237	108108	159159	151151	163167	232243	156156	100100	180182	243243	184184	110110	178180	134134	191196	135135	115115
LRHS_9	102102	152160	184184	237237	108108	159159	151151	167167	219228	156201	100100	182182	243243	184184	110110	178180	134134	196209	135135	115115
LRHS_10	102102	152160	184184	237237	118118	159159	151151	167167	219228	156201	100100	182182	243253	184184	110110	178180	134134	196209	135135	115115
LRHS_11	106108	152156	184184	237237	118118	159159	151151	167167	219228	156201	100100	182182	243243	176176	107115	172180	124124	196196	133133	115115
LRHS_12	106106	152156	184184	237237	118118	159159	151151	167167	219228	156201	100100	182182	238243	180180	107115	172180	124124	213213	133133	102106
LRHS_13	106106	152156	186186	237237	118118	159159	151151	167167	219228	201201	110110	180180	243243	180176	107107	178180	124124	209209	133133	102104
LRHS_14	106106	152156	186186	237237	118118	159159	151151	167167	219219	201201	110110	180180	243243	180176	107107	178180	124124	209209	133133	102104
LRHS_15	106106	152156	186186	237237	118118	159159	151151	167167	219219	201201	110110	180180	243243	180176	107107	178180	124124	209209	133133	102104
LRHS_16	106106	152160	186186	237237	113118	159159	153153	167167	228228	201201	110110	180180	243243	180176	107107	178180	124124	209209	133133	102104
LRHS_17	110112	152160	186186	237246	113118	159159	153153	167167	228228	201201	110118	180180	251251	182182	100100	178178	124124	196209	133133	102106
LRHS_18	110112	152160	186186	237246	113118	159159	153153	167167	228228	201201	110118	180180	238251	180182	100100	178180	132132	193209	133133	102106
LRHS_19	110112	152162	186186	237246	113118	153159	151151	167167	228228	201217	110118	180180	238251	180182	100100	180180	132132	209209	133133	102102
LRHS_20	110112	162162	186186	237246	110118	153159	151151	165165	232232	201217	110118	180180	238251	180182	102102	178180	132132	191196	133135	102106
LRHS_21	110112	162162	186186	237246	110118	153159	151151	165165	232232	201217	110118	180180	238251	180182	102102	178180	132132	191196	133135	102106
LRHS_22	110112	162162	186186	237246	110118	153159	151151	165165	232232	201217	110118	180180	238251	180182	102102	178180	132132	191196	133135	102106
LRHS_23	110112	162162	186186	237246	110118	153159	151151	165165	232232	201217	110118	180180	238251	180182	102102	178180	132132	191196	133135	102106
LRHS_24	110112	162162	186186	237246	104110	153153	151151	165167	248248	156217	106110	172182	238238	180182	100102	180180	132132	191191	133135	102106
LRHS_25	110110	162162	186186	237246	104110	153153	151151	165167	232236	156156	106110	180182	251251	180182	100102	180180	132132	191213	133135	102106
LRHS_26	110110	152156	186194	237246	104110	153153	151151	167167	232236	156156	106110	180182	251251	180182	100102	180180	132132	191191	133135	102106
LRHS_27	110110	156156	186194	241243	110110	153153	151151	167167	232236	156156	106110	186186	240243	180182	100102	178178	100104	191196	133133	102106
LRHS_28	110110	156156	186194	241243	110110	153153	151151	165165	232243	156156	106110	186186	243243	180182	110110	178178	100104	191196	133133	102106
LRHS_29	110110	156158	186194	241243	110110	153159	151151	165165	232243	156156	106110	186186	243243	180182	110110	178178	100104	191196	133133	102106
LRHS_30	110110	156158	186194	241243	104104	153159	151153	163163	232243	156201	106106	186186	240243	178178	110121	178182	100104	193193	133133	102108
LRHS_31	110110	156158	186194	241241	104104	153159	151153	163163	232243	156201	106106	186186	243243	178184	110121	180182	100104	193193	133133	102106
LRHS_32	108120	152152	186194	241241	104104	153159	151153	163163	232243	201201	106106	180180	243243	178184	107107	180180	100104	191196	133133	108108
LRHS_33	108120	152152	186194	241241	104104	153159	151153	163163	232243	201201	106106	180180	243243	178184	107107	180180	100104	191196	133133	108108
LRHS_34	108120	147152	186194	241241	104116	153159	151153	163167	232232	201201	106106	180180	238240	182182	107115	172180	100104	196196	133133	102106
LRHS_35	108120	162162	194194	241241	103108	146159	151153	163167	232232	154217	106106	180180	243243	182182	107115	180180	132132	196209	133133	102106
LRHS_36	108120	162162	194194	241241	103108	146159	151151	163167	232232	154217	106106	176184	243243	178178	107107	178178	132132	196209	133133	106106
LRHS_37	106106	162162	194194	241241	103108	146159	151151	163163	228228	154217	106106	176184	243243	178178	107107	178178	132132	196196	133133	106106
LRHS_38	106106	145145	194194	241241	103108	146159	151151	163163	228228	154217	106106	176184	240240	180180	107107	180180	132132	196196	133133	106106
LRHS_39	106106	145145	194194	241241	103108	146159	151151	163163	228228	154217	106106	176184	240240	180180	107107	180180	132132	196196	133133	106106
LRHS_40	106106	160160	194194	241241	104108	146148	151151	161161	228228	217217	106115	176176	240240	180180	107115	178180	132132	209209	133133	106106
LRHS_41	120120	160160	194194	243246	104108	146148	151151	161161	228228	217217	106115	176176	243243	180180	107115	178180	132132	209209	133133	115115
LRHS_42	120120	160160	194194	243246	103108	146148	151151	161161	228228	217217	108115	176176	243243	180180	107115	178182	132132	177177	133133	115115
LRHS_43	120120	160160	192192	243246	104104	146148	151151	161161	228228	217217	108115	176176	243243	178178	107121	164182	106132	177209	133133	106115
LRHS_44	120120	160160	192192	243246	104104	146148	151151	161163	228228	201217	108115	176176	240240	178178	115115	164182	106106	177209	133133	100100
LRHS_45	120120	162162	192192	243246	104104	146148	151151	161163	228228	201217	108115	176176	240240	178178	115115	164182	106106	177209	133133	100100
LRHS_46	120120	143152	192192	243243	104104	146159	151151	161163	228228	201217	108115	184184	240240	178178	115115	182182	106124	196213	133133	106106
LRHS_47	120120	143158	192192	230230	104104	146159	151151	161161	228228	201201	108115	184184	243243	178178	107110	164164	106110	196213	133133	106106
LRHS_48	120120	158158	192192	230230	104104	148148	151151	161161	228228	201201	108108	184184	243243	180182	107110	178180	106124	213213	133133	106106
LRHS_49	102102	138162	192192	230230	104104	148148	158158	161161	228228	201201	108108	184184	243243	180182	107110	178180	106124	213213	133133	106106
LRHS_50	102102	138138	192192	230230	103108	148148	158158	161167	228228	201201	108108	184184	243243	180182	107110	178180	106124	213213	133133	106106
LRHS_51	102102	138138	192192	230230	103108	148148	158158	161167	219228	201201	108110	184184	243243	180182	107115	180180	106124	205213	135135	102102
LRHS_52	102102	138138	192194	230230	103108	148148	158158	161167	219228	201201	108108	184184	243243	180182	100102	180180	104124	205205	135135	102102
LRHS_53	102102	147160	192194	218218	103108	159159	158158	161161	219228	156156	108110	184184	238243	180182	102102	180180	104124	205209	133133	102102
LRHS_54	102102	147160	192194	218218	103108	159159	151151	167167	219228	156156	108108	184184	238238	180182	102102	180180	104124	205205	133133	102102
LRHS_55	102102	158158	192194	218218	103108	159159	151151	167167	219228	156156	108108	184184	238238	180182	107107	178180	124124	205213	133133	102102
LRHS_56	100102	158158	192194	218218	108113	159159	151151	167167	228228	156156	110110	184184	238238	178178	107107	178180	124124	196196	133133	102102
LRHS_57	100102	158160	184194	218218	113113	159159	151158	167167	228228	156156	110110	184184	243243	178178	107107	178180	124124	196209	133133	102102
LRHS_58	100102	158160	184194	218220	108108	159159	151158	167167	228228	156201	110110	180180	247247	180180	115115	178178	124132	196196	133133	102102
LRHS_59	102108	158160	184194	218220	108108	159159	151158	167167	228228	156201	110110	180180	247247	180180	115115	178178	124132	196196	133133	102102
LRHS_60	102108	158160	184194	218220	108108	159159	151153	167167	228228	156201	110110	180180	247247	180180	115115	178178	124132	196196	133133	102102
Sampling year	2014			Site name	Sebatamye			Latitude	11°30’57.02’’
Site code	SBHS			Plot	1			Longitude	37°30’36.22’’
Sedimentation	High							Altitude	1691
Total individuals	# locus	Ploid level
60	20	2	C38	C4	C14	C52	C34	C10	C13F	C13s	C5	C3	C28	C7	C56	C12	C27	C15	C23	C1	C62	C22
SBHS_1	102112	145156	184196	243243	108108	153159	153153	163163	248248	156156	100100	182182	243243	176176	115121	164180	124132	196196	133133	102102
SBHS_2	102112	145156	184196	243243	108108	153159	153153	163163	248248	156156	100100	182182	243243	176176	115121	164180	124132	196196	133133	102102
SBHS_3	102110	156156	184186	243243	108108	153159	153153	163167	232248	154156	100100	180182	243243	176178	107107	180180	124132	196196	133133	102102
SBHS_4	102110	156156	184186	243243	108108	153159	153153	163167	232248	154156	100100	180182	243243	176178	107107	180180	124132	196196	133133	102102
SBHS_5	102110	156156	184186	243243	108108	153159	153153	163167	232248	154156	100100	180182	243243	176178	107107	180180	124132	196196	133133	102102
SBHS_6	102102	160160	184184	241243	108108	159159	153153	163167	219219	217217	100100	182182	243243	178178	110110	178178	124124	193213	133133	102102
SBHS_7	106106	160160	184184	243243	108118	159159	151151	167167	219219	217217	115115	180182	243253	178178	110110	178178	124124	193196	133133	102102
SBHS_8	106106	160160	184184	243243	108118	159159	151151	167167	219219	217217	115115	180182	243253	178178	110110	178178	124124	193196	133133	102102
SBHS_9	106106	152160	184184	237237	113113	159159	151151	165167	228228	156156	100110	172186	251251	178178	107107	180180	124132	209213	133133	102104
SBHS_10	106106	152160	184184	237237	113113	159159	151151	165167	228228	156156	100110	172186	251251	178178	107107	180180	124132	209213	133133	102104
SBHS_11	106108	145160	196196	230237	108113	159159	151151	167167	228228	156201	100110	172172	251251	180180	110110	178180	132132	196205	133133	104104
SBHS_12	106108	145160	196196	230237	108113	159159	151151	167167	228228	156201	100100	172172	251251	180180	110110	178180	132132	196205	133133	104104
SBHS_13	106108	145160	196196	230237	108113	159159	151151	167167	228228	156201	100100	172172	251251	180180	110110	178180	132132	196205	133133	104104
SBHS_14	106106	145156	184196	220237	100110	153153	151151	163163	219228	156156	110110	172172	251251	180180	107107	164164	132132	209209	135135	104104
SBHS_15	106106	145145	192196	243243	110110	153153	151151	165165	219228	156156	106110	174176	251251	180182	107115	164172	106132	209209	135135	102108
SBHS_16	106106	145145	192196	243243	100110	153153	151151	165165	219228	156156	106110	174176	251251	180182	107115	164172	106132	187209	135135	102108
SBHS_17	106106	145145	192196	243243	100110	153153	151151	165165	219228	156156	106110	174176	251251	180182	107115	164172	106132	187209	135135	102108
SBHS_18	106106	145145	192192	243246	104104	153153	151153	165167	248248	156156	108108	184184	251251	180182	107110	164164	100132	177177	135135	102102
SBHS_19	106106	145162	196196	237246	100113	153153	151153	165165	248248	156156	108110	180184	240240	180180	107115	178180	100132	209209	135135	102108
SBHS_20	106106	145162	196196	237246	100113	153153	151153	165165	248248	156156	108110	180184	240240	180180	107115	178180	100132	209209	135135	102108
SBHS_21	110112	145162	186186	243243	106116	153153	151153	163163	232236	201201	110115	180184	240240	180180	110110	178180	100132	205213	133133	102106
SBHS_22	110110	145162	186186	243243	116118	153153	151153	161161	232232	201201	108118	180182	238243	182182	107110	180180	100132	205213	133135	106106
SBHS_23	110112	156162	186194	243243	113118	146146	151158	161163	232232	156201	108110	180182	238247	180182	110110	180180	124134	205213	133140	100106
SBHS_24	110112	156162	186194	243243	113118	146146	151158	161163	232232	156201	108110	180182	238247	180182	110110	180180	124134	205213	133140	100106
SBHS_25	112112	156162	186194	243246	108118	146146	151158	163167	232243	201201	100108	180180	238247	182182	115115	178178	124134	193193	140140	100108
SBHS_26	112112	156156	186194	237246	103110	146146	151158	167167	228228	154201	100108	186186	251251	182182	115115	178178	106134	177177	135140	100100
SBHS_27	108112	152152	186194	241243	110110	146159	151151	167167	228228	156217	108108	184186	251251	182182	110115	180180	106124	177177	140140	106106
SBHS_28	108112	152152	186194	241243	110110	146159	151151	167167	228228	156217	108108	184186	251251	182182	110115	180180	106124	177177	140140	106106
SBHS_29	108110	152158	194194	241243	110110	146159	158158	163167	228236	156156	100106	172172	238238	182184	115115	180180	106106	193193	140140	106106
SBHS_30	108110	152158	194194	241243	110110	146159	158158	163167	228236	156156	100106	172172	238238	182184	115115	180180	106106	193193	140140	106106
SBHS_31	110110	162162	192196	246246	104106	153159	153158	165165	228232	201201	106106	172172	251251	178178	107107	178178	106106	193196	133133	106106
SBHS_32	108120	162162	192192	246246	104106	153159	158158	161167	228243	201201	106106	180180	251251	178178	100100	178180	106106	191196	133133	106106
SBHS_33	108108	162162	192196	246246	110116	153153	151151	163163	228243	156201	115115	180180	253253	178178	100107	164164	106110	193209	133140	115115
SBHS_34	108108	162162	192196	246246	110116	153153	151151	163163	228243	156201	115115	180180	253253	178178	100107	164164	106110	193209	133140	115115
SBHS_35	108120	147147	196196	246246	103110	153153	151151	161163	219243	156156	110110	172172	253253	178180	102107	164164	100120	193209	133140	115115
SBHS_36	108120	147147	196196	241241	108110	153153	151151	163165	232243	156156	106110	172174	251251	178180	110110	164180	100100	193193	133133	115115
SBHS_37	108120	147147	196196	218218	103110	153153	151153	163167	228243	201217	100106	172172	247247	182182	102102	164180	100100	193193	133133	115115
SBHS_38	108120	147147	196196	218218	103110	153153	151153	163167	228243	201217	100106	172172	247247	182182	102102	164180	100100	193193	133133	115115
SBHS_39	108120	143162	192192	241241	103108	153153	153153	161161	232243	201217	106115	180182	243247	182182	110110	180180	120128	187187	135135	108108
SBHS_40	106106	143162	192192	241246	103108	146146	153153	161165	248248	201201	106106	176182	243247	180182	110110	164164	110120	187205	135135	108108
SBHS_41	106106	143162	192192	241246	103108	146146	153153	161165	248248	201201	106106	176182	243247	180182	110110	164164	110120	187205	135135	108108
SBHS_42	106106	143160	192194	243243	103103	146146	151151	163165	232236	156201	110115	180182	240243	180182	110115	178178	120120	189189	135135	106108
SBHS_43	106106	143160	192194	243243	103103	146146	151151	163165	232236	156201	110115	180182	240243	180182	110115	178178	120120	189189	133133	106108
SBHS_44	106106	143160	192194	243243	103103	146146	151151	163165	232236	156201	110115	180182	240243	180182	110115	178178	120120	189189	133133	106108
SBHS_45	120120	143162	184194	243246	103118	146146	158158	163163	228228	156156	100115	180182	243251	182182	115115	172172	126126	189189	133133	106106
SBHS_46	120120	152152	184194	243243	110118	153153	158158	163165	228228	156156	106115	180180	243251	180180	110110	164172	106126	189189	133140	106106
SBHS_47	106106	152158	184194	230230	108108	153153	158158	161165	228228	156201	100100	180184	243251	180180	110110	164172	106126	189213	133140	106106
SBHS_48	106106	152158	184194	230230	108108	153153	158158	161165	228228	156201	100100	180184	243251	180180	110110	164172	106126	189213	133140	106106
SBHS_49	100102	152162	184184	243246	108108	153153	153153	161163	232232	156217	106110	180182	238238	182182	110110	180180	128128	205213	133140	102102
SBHS_50	100102	143143	184184	243246	103108	148153	153153	163165	232232	201156	100100	180180	238238	182182	110115	180180	126130	205213	135140	102104
SBHS_51	100102	143143	184184	243246	103108	148153	153153	163165	232232	201156	100100	180180	238238	182182	110115	180180	126130	205213	135140	102104
SBHS_52	100100	143143	194194	230246	103103	153153	153153	163163	219228	201201	106106	182186	247247	182182	110110	180180	124124	196196	135135	104104
SBHS_53	102102	143160	192194	218246	103110	159159	153153	161167	219228	201201	110110	180180	238247	182182	107107	180180	130130	196213	133140	102104
SBHS_54	102102	143160	192194	218246	103110	159159	153153	161167	219228	201201	110110	180180	238247	182182	107107	180180	130130	196213	133140	102104
SBHS_55	102102	143160	192194	218246	103110	159159	153153	161167	219228	201201	110110	180180	238247	182182	107107	180180	130130	196213	133140	102104
SBHS_56	100102	143158	192192	218218	103103	153153	151151	161161	228228	156201	115115	176184	247247	178182	110110	178180	106132	196205	133140	102104
SBHS_57	100102	143160	192192	218230	110110	153153	151151	167167	228228	201201	110115	176180	247247	182182	107107	178180	106132	196205	140140	102104
SBHS_58	100100	160160	192192	230230	108108	153153	151151	161167	228232	201201	115115	176180	247247	182182	115115	178178	106124	205205	140140	106106
SBHS_59	100100	160160	192192	230230	108108	153153	151151	161167	228232	201201	115115	176180	247247	182182	115115	178178	106124	205205	140140	106106
SBHS_60	100100	160160	192192	230230	108108	153153	151151	161167	228232	201201	115115	176180	247247	182182	115115	178178	106124	205205	140140	106106
Sampling year	2016			Site name	Sebatamye			Latitude	11°30’57.02’’
Site code	SBHS			Plot	1			Longitude	37°30’36.22’’
Sedimentation	High							Altitude	1691
Total individuals	# locus	Ploid level
60	20	2	C38	C4	C14	C52	C34	C10	C13F	C13s	C5	C3	C28	C7	C56	C12	C27	C15	C23	C1	C62	C22
SBHS_1	106106	145156	192196	246246	108108	153153	151151	163163	243243	156156	100115	182182	251251	178180	107107	164164	106106	196196	133133	106106
SBHS_2	106106	145156	192196	246246	108108	153153	151151	163163	243243	156156	100115	182182	251251	178180	107107	164164	106106	196196	133133	106106
SBHS_3	106106	145156	192196	246246	108108	153153	151151	163163	243243	156156	100115	182182	251251	178180	107107	164164	106106	196196	133133	106106
SBHS_4	106116	162162	192194	237246	108108	159159	151151	161161	228243	156201	100115	180182	251251	178178	107115	164164	100100	205209	140140	115115
SBHS_5	106116	162162	184184	237246	108108	143159	151151	163163	219219	156201	100115	182182	243251	178178	107115	164168	100132	196205	140140	102102
SBHS_6	106116	162162	184184	237246	108108	143159	151151	163163	219219	156201	100115	182182	243251	178178	107115	164168	100132	196205	140140	102102
SBHS_7	112112	162162	184192	237237	103113	159159	153153	161167	219219	201217	106106	180180	251251	178180	110115	164168	100100	196205	133133	102106
SBHS_8	112112	138138	184184	235246	103113	146146	151153	167167	219243	201217	106106	180180	251251	178180	110115	180180	100118	203203	133133	106110
SBHS_9	112112	138138	184184	235246	103113	146146	151153	167167	219243	201217	106106	180180	251251	178180	110115	180180	100118	203203	133133	106110
SBHS_10	112112	138138	184184	235243	113113	143153	153153	161161	228228	201201	106110	180180	251251	176180	110110	172180	110124	203203	135135	110110
SBHS_11	112120	143149	184184	218235	100116	146153	151151	161161	219228	156201	106118	180180	240240	176182	115115	180180	110124	203217	133135	110110
SBHS_12	112120	145156	192196	230235	116116	146146	151151	161167	228228	154172	106106	184184	240243	182182	115115	164180	110124	213217	133133	110110
SBHS_13	120120	145156	186186	237243	116116	146146	151151	161167	219228	154154	106106	184186	240240	182182	110121	164180	130132	213217	135140	102102
SBHS_14	120120	152160	184192	230235	100100	146146	151151	167167	228228	172172	106106	186186	240247	180182	110121	180180	130132	213217	135140	102102
SBHS_15	110120	152156	184184	230235	113113	143146	153153	165165	219236	172172	106106	176186	240240	180182	115121	172180	130132	193193	135140	102102
SBHS_16	110110	152158	192196	235235	100100	143146	153153	165165	236236	201201	110118	176186	240240	180182	110121	172178	126126	189189	135135	102115
SBHS_17	110110	152152	184184	243243	113118	143153	143153	165165	228236	201201	110110	180186	238247	180182	121121	172178	126126	196196	135135	102115
SBHS_18	110110	152152	184184	243243	113118	143153	143153	165165	228236	201201	110110	180186	238247	180182	121121	172178	126126	196196	133135	102115
SBHS_19	120120	152156	184186	230230	104104	143143	143153	163165	236236	201201	110118	182186	238238	180182	121121	172180	110110	189189	133135	102108
SBHS_20	110116	145156	184192	220220	104110	143143	143158	163163	228236	201201	110118	182186	238238	176176	107121	172180	110110	177203	133140	108108
SBHS_21	110112	158162	184184	220235	104104	153153	143158	165165	232236	201201	110110	182182	238247	176176	100107	178178	120130	177203	133140	108108
SBHS_22	112112	152152	194194	220220	106106	153153	158158	163163	228236	154156	100110	180182	253253	176176	100100	178178	120130	193193	133140	108108
SBHS_23	100120	138160	192194	241241	106118	153153	158158	167167	228228	154154	110110	182182	238253	176176	100100	168178	124130	193193	140140	106108
SBHS_24	100108	162162	192194	218235	106110	159159	151151	163163	228228	154154	100100	172186	238253	176178	100107	168178	124130	193196	140140	104104
SBHS_25	100108	162162	192194	218235	106110	159159	151151	163163	228228	154154	110110	172186	238253	176178	100107	168178	124130	193196	140140	104104
SBHS_26	100108	143162	192194	218235	106110	159159	151151	163163	228228	154154	110110	172186	238253	176178	100107	168178	124130	193196	140140	104104
SBHS_27	108108	162162	192192	237237	110110	143153	151153	161161	228243	154217	106118	182184	238243	176178	100102	180180	126126	187209	140140	104108
SBHS_28	108100	162162	186186	237243	103103	143153	151151	161161	228228	172217	100115	182184	243251	178178	107107	180180	120120	209209	133140	104104
SBHS_29	100100	145156	192192	237237	103108	143146	143143	167167	228228	172217	110110	184184	243243	180180	107107	180180	120120	187187	133135	108110
SBHS_30	106112	145156	192192	218235	110116	143153	143143	161161	228236	201217	106106	180186	243243	178178	107107	164164	120126	213213	133133	108110
SBHS_31	104108	149149	192192	230230	103116	153153	143151	163167	228228	201201	106106	186186	238238	182182	107110	164164	128134	191196	140140	108110
SBHS_32	108108	145156	194194	230230	106108	153153	143151	161161	228228	154154	100100	176176	238238	184184	107107	164164	128134	191196	133133	115115
SBHS_33	102102	149149	186194	218235	103118	148153	153153	165165	228236	156217	100100	172176	251251	184184	110115	164164	128128	193193	133133	115115
SBHS_34	110110	145145	194194	218218	100106	143159	153153	161165	228228	154201	106106	180180	251251	184184	102121	178178	110128	191191	135135	106115
SBHS_35	110110	145145	194194	218218	100106	143159	153153	161165	228228	154201	106106	180180	251251	184184	102121	178178	110128	191191	135135	106115
SBHS_36	110110	145145	194194	218218	100106	143159	153153	161165	228228	154201	106106	180180	251251	184184	102121	178178	110128	191191	135135	106115
SBHS_37	100110	145156	192192	218230	103103	143159	151151	165165	228228	217217	115115	172182	238251	184184	102121	164164	100106	187217	135135	102102
SBHS_38	110116	145156	186186	220220	103106	148148	151151	163163	228228	201201	106106	172176	238251	184184	102107	164180	100106	187187	135135	102115
SBHS_39	110116	145156	186186	220220	103106	148148	151151	163163	228228	201201	106118	172176	238251	184184	102107	164180	100106	187187	133133	102115
SBHS_40	100100	149149	186194	237237	116116	148148	151151	161167	228228	172172	100118	180182	251251	182182	107102	172182	100100	193193	133133	106115
SBHS_41	112112	145145	186186	246246	110116	153153	151151	163167	228228	172172	100100	180182	243247	182182	107121	172180	118118	196196	135135	106115
SBHS_42	100108	145145	192192	230237	104106	143148	151151	163167	228243	154156	100100	172176	243247	180180	102102	172180	110110	193196	133133	115115
SBHS_43	104104	152152	192192	246246	113113	143148	151151	165167	228228	154201	110115	172176	243251	180180	110110	172178	110110	205205	133133	115115
SBHS_44	104104	152152	186186	218218	108118	159159	151151	161161	236236	154201	106106	172172	243251	180180	110110	178180	110118	209213	140140	106115
SBHS_45	104104	152152	186186	218218	108118	159159	151151	161161	236236	154201	106106	172172	243251	180180	110110	178180	110118	209213	140140	106115
SBHS_46	104104	152158	194194	246246	100106	143148	143151	163163	228228	154217	118118	172172	243247	178178	115115	172172	106118	209213	140140	106106
SBHS_47	112112	162162	192196	220220	106106	143148	143151	163163	219228	154154	118118	180180	243243	178178	115115	172172	100130	209209	133133	108108
SBHS_48	110110	162162	192192	230241	113113	143146	143151	161161	228228	154156	100115	180180	243243	178178	115115	172172	118130	205205	133133	108108
SBHS_49	112116	145145	186192	230241	108118	143159	143151	161161	228248	154156	110118	172172	243243	178178	115115	172180	130130	205205	135140	104104
SBHS_50	110116	143145	186186	230246	100110	143146	143151	165167	219219	156156	106115	182182	247247	182182	110110	172180	130134	193196	140140	102115
SBHS_51	116116	145145	186186	230246	110110	143146	143151	161167	219219	201201	106115	182182	247247	182182	115115	180180	130134	189196	140140	115115
SBHS_52	112116	138147	186192	220246	110110	143146	143151	167167	228228	201201	110110	180182	251253	182182	110110	180180	110130	191196	140140	115115
SBHS_53	106116	152152	196196	241241	100116	146146	143151	161167	232232	201201	110110	182182	251251	180180	115115	180180	110130	209209	133133	102115
SBHS_54	102106	158158	184184	230243	103118	146146	151151	163163	228228	201201	106110	180180	243253	180180	107107	178178	110110	209209	133135	102115
SBHS_55	102108	152152	186196	220241	103118	143143	151151	161167	228228	201201	118118	180180	240240	180182	100115	178178	110110	209209	133135	115115
SBHS_56	102108	152152	186196	220241	103108	143143	151151	161167	228228	201201	118118	180180	240240	180182	100115	178178	110110	209209	133135	115115
SBHS_57	106106	138149	184196	218218	108108	143153	151151	161165	228228	156201	118118	184184	247247	180180	115115	178178	106124	177187	133135	108108
SBHS_58	106112	158158	192196	218218	113113	143143	151151	161165	236236	201217	110110	180180	240253	180182	121121	172178	106124	187187	133135	102102
SBHS_59	102102	145149	196196	220241	103108	143159	151151	161161	236236	154217	100100	180180	240247	180182	121121	178178	120126	209213	133135	104104
SBHS_60	102102	145149	196196	220241	103108	143159	151151	161161	236236	154217	100100	180180	240247	180182	121121	178178	120126	209213	133133	104104
Sampling year	2014			Site name	Gilgel Abay			Latitude	11°52’00.22’’
Site code	TBHS			Plot	1			Longitude	37°06’51.82’’
Sedimentation	High							Altitude	1788
Total individuals	# locus	Ploid level
60	20	2	C38	C4	C14	C52	C34	C10	C13F	C13s	C5	C3	C28	C7	C56	C12	C27	C15	C23	C1	C62	C22
TBH_1	120120	160160	186186	246246	110110	153153	143151	161161	228228	156156	100100	182182	238238	184184	115115	180180	106106	196203	140140	102108
TBH_2	120120	160160	186186	246246	110110	153153	143151	161161	228228	156156	100100	182182	238238	184184	115115	180180	106106	196203	140140	102108
TBH_3	120120	160160	186186	246246	110110	153153	143151	161161	228228	156156	100100	182182	238238	184184	115115	180180	106106	196203	140140	102108
TBH_4	120120	160160	186186	246246	110110	153153	143151	161161	228228	156156	100100	182182	238238	184184	115115	180180	106106	196203	140140	102108
TBH_5	120120	145160	186186	235235	110110	153159	153153	161161	228232	156156	100110	180186	238238	178184	110115	164164	100124	196217	133140	104104
TBH_6	120120	145160	186186	235235	110110	153159	153153	161161	228232	156156	100110	180186	238238	178184	110115	164164	100124	196217	133140	104104
TBH_7	120120	145160	186186	235235	110110	153159	153153	161161	228232	156156	100110	180186	238238	178184	110115	164164	100124	196217	133140	104104
TBH_8	102102	152152	186186	237243	108110	153159	153153	161167	228228	156156	106106	180180	238238	178180	115115	172180	124128	196196	133135	104104
TBH_9	102102	152160	186186	237243	113113	159159	151151	161167	219248	156201	106106	180180	240240	180184	110110	180180	124132	196196	133135	102108
TBH_10	102102	152160	186186	237243	113113	159159	151151	161167	219248	156201	106106	180180	240240	180184	110110	180180	124132	196196	133135	102108
TBH_11	102108	152160	186192	237237	104110	159159	151151	161161	219219	201201	106106	180182	238238	178178	107107	178180	124124	196196	140140	102106
TBH_12	106106	160160	186192	235237	100104	153153	151158	161167	228243	156217	106106	172180	251251	180180	107107	178180	124124	191191	133133	106106
TBH_13	106112	145162	192192	243243	110110	146146	151158	167167	228228	172172	100106	172180	240240	178178	110110	180180	100110	196196	133133	106106
TBH_14	102102	145162	192192	243243	103103	146146	151158	167167	228243	201217	106115	182182	240240	180180	110110	164180	100106	191191	133135	104106
TBH_15	102102	145162	192192	243243	103103	146146	151158	167167	228243	201217	106115	182182	240240	180180	110110	164180	100106	191191	133135	104106
TBH_16	100102	145162	192192	243243	103103	146153	151158	167167	219243	201217	110115	172172	240240	176180	102102	180180	100100	191191	133133	106115
TBH_17	100106	162162	192192	241241	100103	153153	151158	167167	243243	172172	106118	180180	240240	180182	107107	172172	110110	189189	133133	106106
TBH_18	100112	156162	192192	241241	100103	153159	151158	167167	243243	156217	108110	172186	240240	182182	107107	172172	124132	191193	133133	108108
TBH_19	100112	156162	192192	241241	100103	153159	151158	167167	243243	156217	108110	172186	240240	182182	107107	172172	124132	191193	133133	108108
TBH_20	102102	152152	186186	243243	103108	159159	151158	167167	228228	201201	108110	174184	240243	180182	107110	164164	132132	191191	135135	106106
TBH_21	102102	152152	186186	243243	103108	159159	151158	167167	228228	201201	108110	174184	240243	180182	107110	164164	132132	191191	135135	106106
TBH_22	102102	145145	186186	218243	108118	159159	151151	167167	228228	156156	110110	180180	243243	182182	107110	164178	132132	189191	133135	102106
TBH_23	102102	145145	186186	218243	108118	159159	151151	167167	228228	156156	110110	180180	243243	182182	107110	164178	132132	189191	133135	102106
TBH_24	108110	145147	186194	243243	103104	146159	151151	165167	228228	156201	110110	186186	243251	182182	110110	172178	124124	189189	133140	108108
TBH_25	108110	147147	184186	218218	103103	146159	153153	165167	228228	154201	100100	174186	243247	180182	110110	178178	106106	189189	133133	110110
TBH_26	100110	143162	184186	218220	108110	148148	153153	165165	228228	201201	100106	180180	243243	180180	115115	178178	106106	189189	133140	108110
TBH_27	100110	143162	184186	218220	108110	148148	153153	165165	228228	201201	100106	180180	243243	180180	115115	178178	106106	189189	133140	108110
TBH_28	100110	143162	184186	218220	108110	148148	153153	165165	228228	201201	100106	180180	243243	180180	115115	178178	106106	189189	133140	108110
TBH_29	106110	143143	184194	230230	108110	146159	158158	165167	219219	156156	108115	174180	243251	178178	107107	178178	106106	213213	140140	106108
TBH_30	106110	143143	184194	230230	108110	146159	158158	165167	219219	156156	108115	174180	243251	178178	107107	178178	106106	213217	140140	106108
TBH_31	106106	156156	184184	230230	108108	159159	158158	165165	228228	201201	106115	182182	243251	178178	107107	178178	100100	177203	135135	106108
TBH_32	106106	152156	194194	218230	116116	153153	151158	165167	228228	201201	106115	182182	243243	176178	102102	164164	118128	203203	135135	108108
TBH_33	106106	152156	194194	218230	116116	153153	151158	165167	228228	201201	106115	182182	243243	176178	102102	164164	118128	203203	135135	108108
TBH_34	106108	152152	192194	218218	116116	153159	151151	165167	243243	154154	110110	180180	253253	184184	107110	178178	118118	203203	135140	106106
TBH_35	112112	143152	194194	218230	103103	153159	151151	163167	228243	154201	100100	174174	253253	180184	107107	164178	126126	193193	133140	115115
TBH_36	106112	160162	192192	230230	103103	153153	151151	161167	232232	201201	106106	174182	253253	178178	115115	164164	126126	193193	135135	110110
TBH_37	106112	160162	192192	230230	103103	153153	151151	161167	232232	201201	106106	174182	253253	178178	115115	164164	126126	193193	135135	110110
TBH_38	106112	160162	192196	241241	110110	153153	151151	161167	232232	201201	100110	174182	253253	180184	115115	178178	124126	203203	135135	110110
TBH_39	112112	143143	196196	241241	110110	146153	151151	165167	228236	156201	100100	172172	243253	180182	115115	178178	120120	193203	140140	102102
TBH_40	112112	152162	184184	220241	103110	146153	151151	167167	228232	201201	100106	172172	240240	176176	110110	180180	120128	203203	135140	106106
TBH_41	112112	152162	184184	220241	103110	146153	151151	167167	228232	201201	100106	172172	240240	176176	110110	180180	120128	203203	135140	106106
TBH_42	102112	143152	192194	241241	103110	146153	151151	161161	236236	156156	100100	180180	240253	182182	110110	180180	110110	196196	140140	106106
TBH_43	102112	152162	192192	218220	110110	153153	151151	161161	228228	201201	100100	180180	247253	184184	115115	178180	110110	196196	133133	106106
TBH_44	102112	152162	192192	218220	110110	153153	151151	161161	228228	201201	100100	180180	247253	184184	115115	178180	110110	196196	133133	106106
TBH_45	108108	152162	192192	218220	118118	159159	153153	165167	232232	201201	100110	184184	253253	180180	115115	178178	126126	196196	135135	102104
TBH_46	108108	152152	184192	220220	100113	153153	153158	165167	228243	201217	110110	172180	253253	178178	115115	178178	126126	196196	135135	102102
TBH_47	108108	152160	184192	230246	100110	153153	153158	165167	228243	156156	110110	172172	251253	178178	115115	164172	100100	196196	133140	104115
TBH_48	106110	143158	184196	230246	100110	146153	153158	167167	228228	156156	110110	176176	247253	180180	121121	164164	100128	196196	133140	104106
TBH_49	106110	143158	184196	230246	100110	146153	153158	167167	228228	156156	110110	176176	247253	180180	121121	164164	100128	196196	133140	104106
TBH_50	106110	158158	194196	230246	108108	146159	151153	163167	228228	201201	118118	180182	238238	178178	110110	164164	124124	196209	135135	106106
TBH_51	106110	158158	194196	230246	108108	146159	151153	163167	228228	201201	118118	180182	238238	178178	110110	164164	124124	196209	135135	106106
TBH_52	106110	143143	196196	246246	100108	146159	151153	163167	228228	156156	100100	180182	253253	176182	121121	180180	130130	196213	135140	115115
TBH_53	106110	143143	196196	246246	100108	146159	151153	163167	228228	156156	100100	180182	253253	176182	121121	180180	130130	196213	135140	115115
TBH_54	110110	160160	196196	241246	108108	146146	153153	161161	228228	156201	100106	182184	253253	182182	110110	172180	124124	191205	133133	104104
TBH_55	110110	160160	196196	241246	108108	146146	153153	161161	228228	156201	100106	182184	253253	182182	110110	172180	124124	191205	133133	104104
TBH_56	110110	160160	196196	241246	108108	146146	153153	161161	228228	156201	100106	182184	253253	182182	110110	172180	124124	191205	133133	104104
TBH_57	102102	156162	196196	246246	103103	146153	158158	161167	228228	156156	106106	182182	247253	178182	110110	172178	124124	191205	133133	106115
TBH_58	102102	156162	196196	246246	103103	146153	158158	161167	228228	156156	106106	182182	247253	178182	110110	172178	124124	191205	133133	106115
TBH_59	102112	160160	196196	243243	100103	159159	151151	161161	228228	201201	106106	182182	247253	178182	107107	178178	130130	191205	133133	115115
TBH_60	102112	160160	196196	243243	100103	159159	151151	161161	228228	201201	106106	182182	247253	178182	107107	178178	130130	191205	133133	115115
Sampling year	2016			Site name	Gilgel Abay			Latitude	11°52’00.22’’
Site code	TBHS			Plot	1			Longitude	37°06’51.82’’
Sedimentation	High							Altitude	1788
Total individuals	# locus	Ploid level
60	20	2	C38	C4	C14	C52	C34	C10	C13F	C13s	C5	C3	C28	C7	C56	C12	C27	C15	C23	C1	C62	C22
TBHS_1	96106	145145	184184	241241	103103	159159	151151	165165	228228	201217	106106	172182	243247	176182	110110	180180	132132	203205	135140	106108
TBHS_2	96106	145145	184184	241241	103103	159159	151151	165165	228228	201217	106106	172182	243247	176182	110110	180180	132132	203205	135140	106108
TBHS_3	112112	145145	184184	241241	103108	159159	151151	165165	228228	201217	115118	180182	243243	182182	110110	180180	124132	203209	140140	102110
TBHS_4	9696	145145	184184	241246	103108	159159	151151	165165	228243	156201	115118	180182	243243	182182	110110	164180	124124	203217	140140	115108
TBHS_5	112112	145156	192196	241246	103103	153153	151151	167167	228243	154154	100118	180182	243247	180180	110121	164180	124126	205213	133133	104104
TBHS_6	112112	145156	192196	241246	103103	153153	151151	167167	228243	154154	100118	180182	243247	180180	110121	164180	124126	205213	133133	104104
TBHS_7	9898	145147	192196	241241	100103	159159	151151	161165	228228	154156	110110	176180	243247	182182	110110	164164	130130	205205	135135	102102
TBHS_8	98106	145147	192196	241243	100103	153159	151151	165165	219228	154154	110110	176176	251251	180180	107107	164164	106106	205205	135140	102106
TBHS_9	98106	138147	192196	230243	103103	153159	151151	161161	219219	156172	100118	176180	240240	180182	121121	172172	100100	205205	135140	102106
TBHS_10	98112	138147	192196	230230	113113	153159	151153	161161	243243	156172	106118	180180	240251	180182	121121	172178	100100	205205	140140	102106
TBHS_11	100102	138147	192196	235243	113116	143143	151153	161167	243243	156172	106106	180180	251251	178180	100100	172178	110110	193196	140140	102106
TBHS_12	100106	138138	192196	237243	116116	143143	151153	161167	236236	156172	100106	184186	243243	178178	100100	168172	110110	177196	133140	104106
TBHS_13	100102	138138	184184	243243	100113	146153	151153	163167	228243	156156	100106	184184	243247	180178	100102	172180	110110	177177	133140	104104
TBHS_14	100100	152160	184192	220243	110110	146146	151158	161161	228243	201201	118118	184184	238238	180184	102102	164180	106106	177205	133133	104104
TBHS_15	100100	152160	184192	220243	110110	146146	151158	161161	228243	201201	118118	184184	238238	180184	102102	164180	106106	177205	133133	104104
TBHS_16	100102	152158	194194	241243	110110	146146	151158	163163	236243	154154	110110	184184	238238	184184	102110	168180	118118	196196	140140	104115
TBHS_17	100102	152152	194194	220220	110113	146153	151158	163163	236236	156201	110110	184186	238247	180184	107110	168180	110128	189189	135135	106108
TBHS_18	102106	145162	186186	230230	103113	146153	151151	161161	243243	201201	100110	184186	238238	176176	107110	168178	110118	189189	135135	106106
TBHS_19	102102	162162	192192	220230	103113	143146	153153	161161	232232	172172	100110	172180	243243	182182	102110	168172	110110	189189	133140	106108
TBHS_20	102102	162162	192192	220230	103113	143146	153153	161161	232232	172172	100110	172180	243243	182182	102110	168172	110110	189189	133140	106108
TBHS_21	102106	143149	192192	218220	110110	153153	153158	163163	232243	154154	115115	172186	243243	176176	107107	168172	128128	193209	133140	106106
TBHS_22	102102	138149	194194	218220	110110	159159	153158	161161	236243	156156	110115	172186	243253	178178	107115	164164	128128	193209	135140	108108
TBHS_23	102112	152156	186194	235235	110110	146159	151153	161165	228243	154172	115115	172172	243253	176176	107115	164164	100100	187209	133133	104104
TBHS_24	102112	143160	184186	235237	106116	159159	151153	161161	228228	156172	115115	172172	243251	176178	107107	178178	100100	209209	133133	104104
TBHS_25	102112	149160	184184	237237	106116	148148	143143	163163	232232	201201	115115	172172	238253	178178	107115	164164	120120	196196	133133	104106
TBHS_26	102112	149160	184184	237237	106116	148148	143143	163163	232232	201201	115115	172172	238253	178178	107115	164164	120120	196196	133133	104106
TBHS_27	108108	160160	192196	235235	103103	148148	143143	161161	236236	201201	115118	172172	247247	176176	110110	180180	126130	189209	135135	104104
TBHS_28	108112	160160	186186	237246	103103	143153	143143	163165	232236	154201	110110	180180	238238	180182	121121	180180	126126	187187	135135	106106
TBHS_29	108108	152152	186192	237237	103104	143153	143143	163165	228228	154201	110110	180180	238240	178182	121121	178180	126126	193209	140140	104104
TBHS_30	110110	152152	194194	237246	113113	148153	143151	165165	228228	201201	106106	180180	238243	182182	110110	180180	126126	213213	133133	104104
TBHS_31	110110	152152	194194	237246	113113	148153	143151	165165	228228	201201	106106	180180	238243	182182	110110	180180	126126	213213	133133	104104
TBHS_32	110110	138160	192192	218230	113113	148148	151151	161165	228228	201201	115115	172180	253253	180180	110121	164164	126132	191191	133140	104110
TBHS_33	110110	162162	186192	218218	108108	159159	151153	161167	232232	156201	110110	172180	253253	178184	107107	180180	130130	177177	140140	104104
TBHS_34	110110	145156	186186	218218	108108	159159	151153	165167	232232	156156	106118	182182	240251	180180	107107	172172	126130	213213	133140	115115
TBHS_35	110110	145156	186186	218218	108108	159159	151153	165167	232232	156156	106118	182182	240251	180180	107107	172172	126130	213213	133140	115115
TBHS_36	100104	143162	192194	246246	118118	153153	151153	161161	228228	156201	106115	182186	240240	178178	107107	164172	124130	191191	140140	115115
TBHS_37	104110	162162	186192	235246	103118	159159	151153	161161	228228	156156	100110	180180	240240	180180	107107	172178	106120	191191	140140	102115
TBHS_38	102104	152152	186186	241241	108108	153153	151151	161161	228228	156201	100100	180180	240240	178180	107107	164164	100106	191191	133133	108115
TBHS_39	102104	152152	186186	241241	108108	153153	151151	161161	228228	156201	100100	180180	240240	178180	107107	164164	100106	191191	133133	108115
TBHS_40	104104	152152	186186	246246	103113	153159	151151	161161	228228	156201	110118	182182	243253	182184	107115	172172	106106	191217	133140	104115
TBHS_41	106110	152152	192194	246246	108113	153159	151151	161167	228228	156156	100118	182182	243253	182182	110115	180180	118120	193193	135140	106106
TBHS_42	108108	162162	192194	241241	103118	159159	151151	161163	219228	201201	106106	172182	253253	182182	115115	180180	118118	196196	133133	106106
TBHS_43	108108	145156	184194	237243	100108	159159	143151	161161	243243	201201	106106	180186	253253	180180	110110	178180	124132	209209	133135	102115
TBHS_44	108108	145156	184194	237243	100108	159159	143151	161161	243243	201201	106106	180186	253253	180180	110110	178180	124132	209209	133135	102115
TBHS_45	108108	145156	184194	237243	100108	159159	143151	161161	243243	201201	106106	180186	253253	180180	110110	178180	124132	209209	133135	102115
TBHS_46	108108	149149	186196	246246	100100	143159	143143	161161	243243	154217	106106	180180	247251	182182	107107	172178	100124	191209	133135	106106
TBHS_47	108108	145145	186186	237246	100108	143143	143143	163163	243243	201201	106106	180180	251251	180180	107107	172180	124124	191209	135135	102102
TBHS_48	108108	145145	186186	237246	100108	143143	143143	163163	243243	201201	106106	180180	251251	180180	107107	172180	124124	191209	135135	102102
TBHS_49	108112	145156	196196	243243	113113	143143	143153	161163	232243	154201	110110	172172	253253	178178	107115	172172	132132	191193	133133	106108
TBHS_50	108112	145156	196196	243243	113113	143143	143153	161163	232243	154201	110110	172172	253253	178178	107115	172172	132132	191193	133133	106108
TBHS_51	108110	138143	194196	237243	110110	143143	151151	163163	228228	156217	110110	172172	247253	176176	110121	178178	110118	189205	133140	102108
TBHS_52	108110	158158	194196	220241	103103	143143	151151	163163	228228	156156	110110	172180	247253	176180	110121	164164	110110	209209	140140	102102
TBHS_53	108110	152152	192192	220241	103103	143146	151151	163167	228228	201201	110110	172172	253253	176178	115121	164164	110110	177187	140140	106106
TBHS_54	108110	152152	192192	220241	103103	143146	151151	163167	228228	201201	110110	172172	253253	176178	115121	164164	110110	177187	140140	106106
TBHS_55	100106	149158	192192	237237	103103	143146	151151	161161	236236	156201	118118	180182	240247	180184	107115	168180	106120	205205	133135	104108
TBHS_56	100108	158158	192192	235246	118118	148153	143143	161167	232232	156201	106106	180180	240247	184184	115115	180180	110120	177205	135135	108115
TBHS_57	102112	158158	186186	237246	108118	153159	143143	161167	228228	156156	110118	180182	240240	180184	107107	172172	110118	177205	140140	102102
TBHS_58	102112	158158	186186	237246	108118	153159	143143	161167	228228	156156	110118	180182	240240	180184	107107	172172	110118	177205	140140	102102
TBHS_59	102106	138158	184194	237243	108108	143159	143151	163165	228228	156201	106106	180182	247247	180180	107121	178178	124124	196205	135140	108104
TBHS_60	102106	138158	184194	237243	108108	143159	143151	163165	228228	156201	106106	180182	247247	180180	107121	178178	124124	196205	135140	108104
Sampling year	2014			Site name	Robit			Latitude	11°44’16.13’’
Site code	LRLS			Plot	2			Longitude	37°25’18.00’’
Sedimentation	Low							Altitude	1788
Total individuals	# locus	Ploid level
60	20	2	C38	C4	C14	C52	C34	C10	C13F	C13s	C5	C3	C28	C7	C56	C12	C27	C15	C23	C1	C62	C22
LRLS_1	100102	145156	186186	237237	108113	153159	151151	161167	228228	156156	115115	186186	253253	182182	117117	179179	124130	193209	133133	102108
LRLS_2	100102	145156	186186	237237	108113	153159	151151	161167	228228	156156	115115	186186	253253	182182	117117	179179	124130	193209	133133	102108
LRLS_3	100102	145156	186186	237237	113113	159159	151151	161167	228228	156201	115115	186186	253253	182182	117117	179179	124130	205205	133133	102102
LRLS_4	100102	145156	186186	237237	113113	159159	151151	161167	228228	156201	115115	186186	253253	182182	117117	179179	124130	205205	133133	102102
LRLS_5	100100	152156	186192	237237	108108	159159	151151	161167	228228	156156	115115	177186	253253	180182	117117	179179	100122	193205	130130	102108
LRLS_6	100100	152156	186192	237237	108108	159159	151151	161167	228228	156156	115115	177186	253253	180182	117117	179179	100122	193205	130130	102108
LRLS_7	100100	152156	186192	237237	108108	159159	151151	161167	228228	156156	115115	177186	253253	180182	117117	179179	122124	193205	130140	102108
LRLS_8	100100	152156	186192	237237	108108	159159	151151	161167	228228	156156	115115	177186	253253	180182	117117	179179	122122	193205	133138	102108
LRLS_9	100100	152156	186192	237237	108108	159159	151151	161167	228228	156156	115115	177186	253253	180182	117117	179179	122122	193205	138138	102108
LRLS_10	100100	152156	186192	237237	108108	159159	155155	161167	228228	156156	115115	177186	253253	180182	117117	179179	122122	193205	138138	102108
LRLS_11	100100	152156	186192	237237	108108	159159	151151	161167	228228	156156	115115	177186	253253	180182	117117	179179	122132	193205	136136	102108
LRLS_12	100100	152156	186192	237237	108108	159159	151151	161167	228228	156156	115115	177186	253253	180182	117117	179179	122122	193205	136136	102108
LRLS_13	100102	145145	186192	237237	108113	159159	151151	167167	228228	156201	115115	186186	240240	180182	105117	179179	124130	193213	133133	102102
LRLS_14	100102	145145	186192	237237	108113	159159	151151	167167	228228	156201	115115	186186	240240	180182	105117	179179	124130	193213	133133	102102
LRLS_15	100102	145145	186192	237237	108113	159159	151151	167167	228228	156201	115115	186186	240240	180182	105117	179179	124130	193213	133133	102102
LRLS_16	100102	145145	186192	237237	108113	159159	151151	167167	228228	156201	115115	186186	240240	180182	105117	179179	124130	193213	133133	102102
LRLS_17	100102	145145	186192	237237	108113	159159	151151	167167	228228	156201	115115	186186	240240	180182	105117	179179	124130	193213	133133	102102
LRLS_18	100102	145145	186192	237237	108113	159159	151151	167167	228228	156201	115115	186186	240240	180182	105117	179179	124130	193213	133133	102102
LRLS_19	100102	145145	186192	237237	108113	159159	151151	167167	228228	156201	115115	180186	240240	180182	105117	179179	124130	193213	133133	102102
LRLS_20	100102	145145	186192	237237	108113	159159	151151	167167	228228	156201	115115	186186	240240	180182	105117	179179	124130	193213	133133	102102
LRLS_21	100102	145145	186192	237237	108113	159159	151151	167167	228228	156201	115115	186186	240240	180182	105117	179179	124130	193213	133140	102102
LRLS_22	100102	145145	186192	237237	108113	159159	151151	167167	228236	156201	115115	186186	240240	180182	105117	179179	124130	193213	133133	102102
LRLS_23	102102	145145	186192	237237	108113	159159	151151	167167	228236	156156	115115	177186	253253	182182	117117	179179	124130	197197	130138	108108
LRLS_24	100102	145145	186192	237237	108113	159159	151151	167167	228236	156201	115115	186186	240240	180182	105117	179179	124130	193197	138138	102102
LRLS_25	100102	145145	186192	237237	108113	159159	151151	167167	228228	156201	115115	186186	240240	180182	105117	179179	124130	193197	136138	102102
LRLS_26	100102	145145	186192	237237	108113	159159	151151	167167	228228	156201	115115	186186	240240	180182	105117	179179	124130	193197	136138	102102
LRLS_27	100102	145145	186192	237237	108113	159159	151151	167167	228228	156201	115115	186186	240240	180182	105117	179179	124130	193197	136138	102102
LRLS_28	100102	145145	186192	237237	108113	159159	151151	167167	228228	156201	115115	186186	240240	180182	105117	179179	124130	193197	136138	102102
LRLS_29	100102	145160	186192	237237	108108	159159	151151	167167	228228	201201	115115	186186	240243	180182	117117	179179	124130	193197	133133	102102
LRLS_30	102102	145145	186186	237237	108113	159159	151151	167167	228228	201201	115115	186186	243253	182182	117117	179179	124130	197201	133133	102102
LRLS_31	100102	145145	186192	237237	113113	159159	151151	167167	228228	201201	115115	186186	240251	180180	105117	179179	100106	193196	133133	102108
LRLS_32	100102	145145	186192	237237	113113	159159	151151	167167	228228	201201	115115	186186	240251	180180	105117	179179	100106	193196	133133	102108
LRLS_33	100102	145145	186192	237237	113113	159159	151151	167167	228228	201201	115115	186186	238251	182182	105117	179179	100124	193196	133133	102108
LRLS_34	100102	145145	186192	237237	108113	159159	151151	167167	228228	156201	115115	186186	240240	178184	105117	179179	100130	191213	133133	102102
LRLS_35	102102	156156	186192	237237	108108	159159	151151	161167	228228	156201	115115	172186	253253	182182	117117	179179	100130	196209	133133	102102
LRLS_36	102102	156156	186192	237237	108108	159159	151151	161167	228228	156201	115115	172186	253253	182182	117117	179179	100130	196209	133133	102102
LRLS_37	102102	156156	186186	237237	108108	159159	151151	161161	228228	156201	115115	186186	253253	176182	117117	179179	100132	193193	133133	102102
LRLS_38	102102	156160	186192	237237	108108	159159	151151	161167	228228	156201	115115	182182	240251	182182	105105	179179	100124	193196	133133	102102
LRLS_39	102102	156160	186192	237237	108108	159159	151151	161167	228228	156201	115115	182182	240251	182182	105105	179179	100124	193196	133133	102102
LRLS_40	100102	145156	186186	237237	108108	159159	151151	161163	228228	201201	115115	186186	240251	182182	117117	179179	100130	193196	133133	102102
LRLS_41	102102	156156	192192	237237	108108	159159	151151	161161	228228	156201	115115	186186	240253	180182	105117	179179	100132	193209	133133	102102
LRLS_42	102102	156156	192192	237237	108108	159159	151151	161161	228228	156201	115115	186186	240253	180182	105117	179179	100132	193209	133133	102102
LRLS_43	100102	145145	186192	237237	113113	159159	151158	167167	228228	201201	110115	172172	253253	182182	117117	179179	100100	196209	133133	102102
LRLS_44	100102	145145	186192	237237	113113	159159	151158	167167	228228	201201	110115	172172	253253	182182	117117	179179	100100	196209	133133	102102
LRLS_45	100100	156156	186192	237243	108113	159159	151155	167167	228228	201201	115115	186186	253253	180180	117117	179179	124130	196196	133133	102102
LRLS_46	102102	145156	184192	241246	100100	159159	151151	161167	228228	156156	106110	172180	253253	176178	107115	164172	124124	189196	140140	100100
LRLS_47	102102	145156	184192	241246	100100	159159	151151	161167	228228	156156	106110	172180	253253	176178	107115	164172	124124	189196	140140	100100
LRLS_48	102102	145156	184192	241246	100100	159159	151151	161167	228228	156156	106110	172180	253253	176178	107115	164172	124124	189189	140140	100100
LRLS_49	106110	162162	192192	230230	113118	153159	153153	165165	228228	217217	118118	184186	251251	180184	110121	178178	126126	191191	133133	102102
LRLS_50	102108	145145	192192	230230	108113	153153	153153	161161	228243	154172	110110	184184	238238	178184	110110	178178	120128	213213	140140	102102
LRLS_51	106112	145145	192192	230230	113113	153153	151151	161163	228228	154172	110110	184184	238238	178184	110110	178180	120128	189196	140140	102102
LRLS_52	100102	145162	186186	237243	108113	159159	151151	161161	228228	156201	115115	177177	253253	182182	117117	179179	100100	196196	133133	102102
LRLS_53	102102	156156	186192	237237	108108	159159	151151	161161	228228	156156	115115	186186	253253	176182	105105	179179	100122	193209	133133	102108
LRLS_54	102102	156156	186192	237237	108108	159159	151151	161167	228228	156156	115115	186186	253253	176182	105105	179179	100122	193209	133133	102108
LRLS_55	102102	156156	186192	237237	108108	159159	151151	161161	228228	156156	115115	186186	253253	176182	105105	179179	100122	193209	133133	102108
LRLS_56	102102	145156	186192	243243	108113	159159	153155	167167	228228	156156	115115	186186	253253	180182	107117	179179	124130	196196	133133	102102
LRLS_57	102102	152156	186192	237237	108108	159159	151151	161161	228228	156156	115115	186186	238251	182184	105105	179179	124132	209213	133133	102102
LRLS_58	100102	156156	192194	237237	113113	148159	151151	161161	228228	156201	115115	186186	251251	182182	105105	179179	100124	193205	133133	102102
LRLS_59	100100	152156	186186	237237	108113	159159	151151	161165	228228	201201	115115	186186	253253	182182	105117	179179	124132	196196	133133	102108
LRLS_60	100100	152156	186186	237237	108113	159159	151151	161165	228228	201201	115115	186186	253253	182182	105117	179179	124132	196196	133133	102108
Sampling year	2016			Site name	Robit			Latitude	11°44’16.13’’
Site code	LRLS			Plot	2			Longitude	37°25’18.00’’
Sedimentation	Low							Altitude	1788
Total individuals	# locus	Ploid level
39	20	2	C38	C4	C14	C52	C34	C10	C13F	C13s	C5	C3	C28	C7	C56	C12	C27	C15	C23	C1	C62	C22
LRLS_1	100102	145160	192194	237243	108113	159159	151151	161161	228228	154201	115115	186186	253253	182182	117117	179179	100124	193193	133133	102108
LRLS_2	102102	145145	186192	237237	108108	159159	151151	167167	228228	156156	115115	186186	240240	180182	117117	179179	100124	196196	133133	102108
LRLS_3	102102	145145	186192	237237	108108	159159	151151	167167	228228	156156	115115	186186	240240	180182	117117	179179	100124	196196	133133	102108
LRLS_4	102102	145145	186192	237237	108108	159159	151151	167167	228228	156156	115115	186186	240240	180182	117117	179179	100124	196196	133133	102108
LRLS_5	102102	145145	186192	237237	108108	159159	151151	167167	228228	156156	115115	186186	240240	180182	117117	179179	100124	196196	133133	102108
LRLS_6	102102	145145	186192	237237	108108	159159	151151	167167	228228	156156	115115	186186	240240	180182	117117	179179	100124	196196	133133	102108
LRLS_7	102102	145145	186192	237237	108108	159159	151151	167167	228228	156156	115115	186186	240240	180182	117117	179179	100124	196196	133133	102108
LRLS_8	100102	145160	186186	237237	113113	159159	153158	167167	228228	201201	115115	186186	240253	182182	117117	179179	124132	193213	133133	102102
LRLS_9	100102	145160	186186	237237	113113	159159	153158	167167	228228	201201	115115	186186	240253	182182	117117	179179	124132	193213	133133	102102
LRLS_10	100102	145145	186192	237237	108113	159159	151151	167167	228228	156201	115115	186186	240240	180182	105117	179179	122134	193213	133133	102102
LRLS_11	100102	145145	186192	237237	108113	159159	151151	167167	228228	156201	115115	186186	240240	180182	105117	179179	122134	193213	133133	102102
LRLS_12	100102	145145	186192	237237	108113	159159	151151	167167	228228	156201	115115	186186	240240	180182	105117	179179	122134	193213	133133	102102
LRLS_13	102102	145160	186186	237237	108108	159159	151151	163167	228228	156201	115115	186186	240243	182182	117117	179179	100130	193213	133133	102102
LRLS_14	102102	145160	186186	237237	108108	159159	151151	163167	228228	156201	115115	186186	240243	182182	117117	179179	100130	193213	133133	102102
LRLS_15	100102	145145	186192	237237	108113	159159	151151	167167	228228	156201	115115	186186	240240	180182	105117	179179	100122	193213	133133	102102
LRLS_16	100100	145156	192192	237237	108113	159159	151151	167167	228228	156201	115115	176186	253253	182182	117117	179179	100124	189196	133133	102102
LRLS_17	100100	160162	192192	220220	102102	159159	151151	165165	228228	201201	100115	180182	253253	180180	100121	179179	110110	191205	133133	105108
LRLS_18	100100	145156	192194	220220	102102	159159	151158	165165	219219	154154	115115	180180	251253	180180	117121	179180	120120	191213	133133	105115
LRLS_19	100100	145156	192194	220220	102102	159159	151158	165165	219219	154154	115115	180180	251253	180180	117121	179180	120120	191213	133133	105115
LRLS_20	100100	145156	192194	220220	102102	159159	151158	165165	219219	154154	115115	180180	251253	180180	117121	179180	120120	191213	133133	105115
LRLS_21	106110	145145	192194	241241	108108	159159	151158	167167	219232	154156	110118	180186	243253	176176	115117	179179	110110	193193	133133	115115
LRLS_22	106106	145145	186192	237246	102113	153153	151158	163167	219219	154154	110118	186186	253253	176176	117117	179179	110110	193193	133133	115115
LRLS_23	106106	145145	192194	237237	102113	153153	151151	163167	219219	154154	104118	186186	253253	180180	110110	180180	134134	191196	133133	115115
LRLS_24	106106	145145	192194	237237	102113	153153	151151	163167	219219	154154	104118	186186	253253	180180	110110	180180	134134	191196	133133	115115
LRLS_25	106106	145145	192194	237237	102113	153153	151151	163167	219219	154154	104118	186186	253253	180180	110110	180180	134134	191196	133133	115115
LRLS_26	106106	145145	192194	237237	102113	153153	151151	163167	219219	154154	104118	186186	253253	180180	110110	180180	134134	191196	133133	115115
LRLS_27	100100	145149	184186	218237	118118	153153	143151	161167	219219	172201	115118	182186	238243	176178	105121	179180	102100	177189	133133	105108
LRLS_28	100108	145145	184186	237237	118118	153153	143151	167167	228228	172217	118118	180184	238243	178178	105121	179180	110110	177189	133133	105108
LRLS_29	104108	149149	186186	237246	113113	153153	143151	167167	228228	156156	118118	182184	238243	182182	117121	179180	110110	177189	133133	102102
LRLS_30	104108	149149	186186	237246	113113	153153	143151	167167	228228	156156	118118	182184	238243	182182	117121	179180	110110	177189	133133	102102
LRLS_31	104108	149149	186186	243246	113113	153153	143151	167167	228228	156156	118118	182184	238243	182182	117121	179180	110110	177189	133133	102102
LRLS_32	108108	152152	186186	243243	100110	146159	153153	165165	228248	156217	100106	172172	238251	182182	100100	180180	102106	177177	133133	102102
LRLS_33	108108	152152	186186	243243	100108	146159	153153	165165	228248	156217	100100	172182	238238	180182	100100	179179	128128	177177	133133	105102
LRLS_34	110110	156156	186194	241243	110110	153153	151151	167167	232236	156156	106110	186186	240243	180182	100102	178178	100104	191196	133133	102106
LRLS_35	110110	156156	186194	241243	110110	153153	151151	165165	232243	156156	106110	186186	243243	180182	110110	178178	100104	191196	133133	102106
LRLS_36	108120	152152	186194	241241	104104	153159	151153	163163	232243	201201	106106	180180	243243	178184	107107	180180	100104	191196	133133	108108
LRLS_37	108120	147152	186194	241241	104116	153159	151153	163167	232232	201201	106106	180180	238240	182182	107115	172180	100104	196196	133133	102106
LRLS_38	108120	162162	194194	241241	103108	146159	151153	163167	232232	154217	106106	180180	243243	182182	107115	178178	132132	196209	133133	106106
LRLS_39	108120	162162	194194	241241	103108	146159	151151	163167	232232	154217	106106	180180	243243	182182	107115	178178	132132	196209	133133	106106
Sampling year	2014			Site name	Sebatamye			Latitude	11°30’57.63’’
Site code	LRLS			Plot	2			Longitude	37°30’35.54’’
Sedimentation	Low							Altitude	1690
Total individuals	# locus	Ploid level
41	20	2	C38	C4	C14	C52	C34	C10	C13F	C13s	C5	C3	C28	C7	C56	C12	C27	C15	C23	C1	C62	C22
SBLS_1	102102	145145	192192	243243	108108	148153	151158	167167	219219	201201	115115	184184	240251	176182	117117	178178	100124	189189	140140	105108
SBLS_2	102102	145145	192192	243243	108108	148153	151158	167167	219219	201201	115115	184184	240251	176182	117117	178178	100124	189189	140140	105108
SBLS_3	100102	145145	186186	237237	100108	148159	151158	163167	219219	156201	100115	184184	240251	176184	117117	180180	122130	189189	140140	105108
SBLS_4	100102	162162	186186	237237	100108	148153	151151	163167	228232	156201	100115	184184	247253	176184	105117	180180	122130	189189	140140	105108
SBLS_5	100102	156156	186186	241241	102113	159159	151151	167167	228228	201201	106115	172186	247253	176184	105105	178178	100100	196203	136140	102108
SBLS_6	102102	156156	186186	237237	100100	159159	158158	161161	228228	201201	106115	172186	251251	176184	105105	178178	100100	196203	136140	102108
SBLS_7	100102	160160	192192	237237	100100	143159	158158	161161	228228	201201	110118	172180	253253	180182	105105	178178	100100	196203	136140	102108
SBLS_8	100102	160160	192192	237237	100100	143159	158158	161161	228228	201201	110118	172180	253253	180180	105105	178178	100100	196203	136140	102108
SBLS_9	100102	138149	192192	237237	100100	159159	151151	163163	228228	201201	104118	177177	243243	180180	105105	178180	128128	203203	133133	100100
SBLS_10	100100	156162	192192	237243	113113	159159	151151	161161	219228	156201	104118	177177	243243	180180	105105	178180	128128	203203	133133	100100
SBLS_11	100102	145156	192192	237237	113113	153153	151151	167167	232232	156156	104118	177177	243243	180180	105105	178180	130130	203203	133133	100100
SBLS_12	100100	138149	186194	237237	113118	153153	151151	167167	232232	156156	100118	177177	238240	178178	115117	178178	130130	203203	133133	100100
SBLS_13	100102	156162	186194	237243	108118	153153	151153	163165	248248	156156	100115	180180	240240	176176	115117	178178	102120	205213	133133	108108
SBLS_14	102102	145156	186186	220220	113118	159159	151153	161165	219228	156156	115115	180180	240240	176178	115117	178178	102120	205213	133133	108108
SBLS_15	100102	145156	186192	237237	116116	159159	151153	161165	219228	156156	115115	180180	240240	178178	115117	178178	102120	205213	133133	108108
SBLS_16	102102	145160	186192	220237	116116	148159	151153	167167	219228	156201	110115	180180	253253	182182	110110	178180	102120	205213	133138	108108
SBLS_17	100102	145160	186192	237237	116116	148153	151151	167167	248248	156201	110115	180180	240253	182182	110110	178180	102120	205213	133138	108108
SBLS_18	100102	145160	192192	237243	118118	148153	151151	167167	248248	180201	100110	180180	240240	182182	110110	178180	102120	191213	133138	102102
SBLS_19	102102	160160	186194	218237	118118	159159	143151	163165	248248	180201	100110	180180	238240	182182	110110	178180	100118	191213	133138	102108
SBLS_20	102108	145145	186186	237237	118118	153153	143151	163165	228232	156201	106106	182182	238240	182182	110110	178180	100118	191213	133138	102102
SBLS_21	102108	145145	186186	235237	113113	153153	151151	163165	219219	156201	100100	182182	238238	180184	100121	178178	118118	205205	133138	102102
SBLS_22	102108	145145	186186	235237	113113	153153	151151	163165	219219	156201	100100	182182	238238	180184	100121	178178	118118	205205	133138	102102
SBLS_23	100110	156156	192192	241241	100110	159159	158158	161165	228228	201201	100100	177186	238243	180184	100121	178178	118118	205205	133138	100108
SBLS_24	100110	156156	192194	235241	108113	159159	158158	167167	219219	201201	110110	180182	238243	180184	100121	178178	118118	205205	133138	100108
SBLS_25	110110	156156	192192	241241	108113	153153	158158	167167	228228	156201	110110	180182	238243	176182	100121	178180	100110	191209	130130	115115
SBLS_26	108110	156156	192192	241243	108113	153153	158158	167167	228228	156201	104106	180182	253253	176176	117121	178180	100110	191209	130130	115115
SBLS_27	108108	156156	194194	237243	100108	148148	143151	163163	228228	201201	104106	172180	253253	176170	115117	180180	100110	196196	130130	115115
SBLS_28	106106	149149	194194	218243	100108	148148	143151	163163	219219	180180	115115	172172	247247	182182	117121	180180	100110	196196	130130	115115
SBLS_29	106106	149149	194194	218243	100108	148148	143151	163163	219219	180180	115115	172172	247247	182182	117121	180180	100110	196196	130130	115115
SBLS_30	106106	149149	194194	237237	100110	148148	143151	163163	219219	180180	115115	172172	247247	182182	117121	180180	100110	196196	130130	115115
SBLS_31	106106	160160	184184	243243	108118	159159	151151	167167	219219	217217	115115	180182	243253	178178	110110	178178	124124	193196	133133	102102
SBLS_32	106106	152160	184184	237237	113113	159159	151151	165167	228228	156156	100110	172186	251251	178178	107107	180180	124132	209213	133133	102104
SBLS_33	106106	152160	184184	237237	113113	159159	151151	165167	228228	156156	100110	172186	251251	178178	107107	180180	124132	209213	133133	102104
SBLS_34	106108	145160	196196	230237	108113	159159	151151	167167	228228	156201	100110	172172	251251	180180	110110	178180	132132	196205	133133	104104
SBLS_35	106108	145160	196196	230237	108113	159159	151151	167167	228228	156201	100100	172172	251251	180180	110110	178180	132132	196205	133133	104104
SBLS_36	106108	145160	196196	230237	108113	159159	151151	167167	228228	156201	100100	172172	251251	180180	110110	178180	132132	196205	133133	104104
SBLS_37	106106	145156	184196	220237	100110	153153	151151	163163	219228	156156	110110	172172	251251	180180	107107	164164	132132	209209	135135	104104
SBLS_38	106106	145145	192196	243243	110110	153153	151151	165165	219228	156156	110110	172176	251251	180180	107107	164172	132132	209209	135135	102108
SBLS_39	102102	145162	186186	237237	113113	159159	151151	167167	228228	156201	115115	186186	253253	182182	117117	179179	100132	193196	133133	102102
SBLS_40	100102	145152	186186	243243	108113	159159	151151	167167	228228	156201	115115	186186	253253	178182	117117	179179	100100	196213	133133	102102
SBLS_41	102102	156160	186186	237237	108108	159159	153153	161161	228228	156201	115115	186186	253253	182182	117117	179179	124132	196209	133133	102102
Sampling year	2016			Site name	Sebatamye			Latitude	11°30’57.63’’
Site code	SBLS			Plot	2			Longitude	37°30’35.54’’
Sedimentation	Low							Altitude	1690
Total individuals	# locus	Ploid level
50	20	2	C38	C4	C14	C52	C34	C10	C13F	C13s	C5	C3	C28	C7	C56	C12	C27	C15	C23	C1	C62	C22
SBLS_1	100102	145145	186192	237237	108113	159159	151151	165167	228228	156201	115115	186186	238240	180182	117117	178178	124132	193213	133133	102102
SBLS_2	100102	145145	186192	237237	108113	159159	151151	165167	228228	156201	115115	186186	238240	180182	117117	178178	124132	193213	133133	102102
SBLS_3	100102	145145	186192	237237	108113	159159	151151	165167	228228	156201	115115	186186	238240	180182	117117	178178	124132	193213	133133	102102
SBLS_4	100102	145145	186192	237237	108113	159159	151151	165167	228228	156201	115115	186186	238240	180182	117117	178178	124132	193213	133133	102102
SBLS_5	100100	152156	186186	237243	108113	153159	151151	161165	228228	156201	115115	186186	253253	180182	117117	178178	122130	193197	133133	102108
SBLS_6	102102	147160	192192	237237	108108	146159	151151	165167	232232	180201	106106	186186	240249	180180	117117	178178	124132	178193	133133	100100
SBLS_7	100102	145145	186192	237237	108113	159159	151151	165167	228228	156201	115115	186186	238240	180182	117117	178178	124132	193213	133133	102102
SBLS_8	100102	145145	186192	237237	108113	159159	151151	165167	228228	156201	115115	186186	238240	180182	117117	178178	124132	193213	133133	102102
SBLS_9	100102	145156	186186	237237	108113	153159	151151	161167	228228	156156	115115	186186	253253	182182	117117	178178	124132	193209	133133	102108
SBLS_10	100102	145145	186192	237237	108113	159159	151151	165167	228228	156201	115115	186186	238240	180182	117117	178178	124132	193213	133133	102102
SBLS_11	100102	145156	186186	237237	108113	153159	151151	161167	228228	156156	115115	186186	253253	182182	117117	178178	124132	193209	133133	102108
SBLS_12	100102	145145	186192	237237	108113	159159	151151	165167	228228	156201	115115	186186	238240	180182	117117	178178	124132	193213	133133	102102
SBLS_13	100102	145145	186192	237237	108113	159159	151151	165167	228228	156201	115115	182186	238240	180182	117117	178178	124132	193213	133133	102102
SBLS_14	102102	145160	186186	237237	108113	159159	151151	161167	228228	156201	115115	182186	253253	180180	117117	178178	124132	205209	133133	102108
SBLS_15	100100	138149	192192	237237	108108	153159	151151	165167	228228	201203	106106	186186	238251	180182	105117	178178	122130	177177	133133	102102
SBLS_16	100102	156162	192192	237237	108108	153159	151151	161167	228228	156156	115115	186186	240253	182182	117117	178178	124132	193209	133133	102108
SBLS_17	100102	145156	186186	237237	108113	153159	151151	161167	228228	156156	115115	186186	253253	182182	117117	178178	124132	193209	133133	102108
SBLS_18	100102	145156	186186	237237	108113	153159	151151	161167	228228	156156	115115	186186	253253	182182	117117	178178	124132	193209	133133	102108
SBLS_19	102102	145160	186186	237237	108113	159159	151153	161167	228228	201201	115115	182186	253253	180180	117117	178178	124132	205209	133133	102108
SBLS_20	102102	145160	186186	237237	108113	159159	151153	161167	228228	201201	115115	182186	253253	180180	117117	178178	124132	205209	133133	102108
SBLS_21	102102	145160	186186	237237	108113	159159	151153	161167	228228	201201	115115	182186	253253	180180	117117	178178	124132	205209	133133	102108
SBLS_22	102102	160160	192192	237237	108116	148159	151151	165167	228228	201203	106106	174186	240251	178180	105105	178178	122130	177193	133133	108108
SBLS_23	100102	145145	186192	237237	108113	159159	151151	165167	228228	156201	115115	186186	238240	180182	117117	178178	124132	193213	133133	102102
SBLS_24	100102	145145	192192	237237	108113	159159	151151	167167	228228	156201	115115	186186	240240	180182	105117	178178	124132	193213	133133	102108
SBLS_25	100102	145145	186192	237237	108113	159159	151151	167167	228228	156201	115115	186186	240240	180182	105117	178178	124132	193213	133133	102102
SBLS_26	100102	145145	186192	237237	108113	159159	151151	167167	228228	156201	115115	186186	240240	180182	105117	178178	124132	193213	133133	102102
SBLS_27	102102	145145	186192	237237	108113	159159	151151	165167	228228	156156	115115	177186	253253	182182	117117	178178	124132	197197	133133	102102
SBLS_28	102102	145145	186186	237237	108113	159159	151151	167167	228228	156201	115115	186186	240253	180182	105117	178178	124132	213213	133133	102102
SBLS_29	100102	145145	186192	237237	108113	159159	151151	165167	228228	156201	115115	182186	240240	180182	117117	178178	124132	193205	133133	102102
SBLS_30	100102	145145	186192	237237	108113	159159	151151	165167	228228	156201	115115	182186	240240	180182	117117	178178	124132	193205	133133	102102
SBLS_31	104104	152152	186186	218218	108118	159159	151151	161161	236236	154201	106106	172172	243251	180180	110110	178180	110118	209213	140140	106115
SBLS_32	104104	152158	194194	246246	100106	143148	143151	163163	228228	154217	118118	172172	243247	178178	115115	172172	106118	209213	140140	106106
SBLS_33	112112	162162	192196	220220	106106	143148	143151	163163	219228	154154	118118	180180	243243	178178	115115	172172	100130	209209	133133	108108
SBLS_34	110110	162162	192192	230241	113113	143146	143151	161161	228228	154156	100115	180180	243243	178178	115115	172172	118130	205205	133133	108108
SBLS_35	112116	145145	186192	230241	108118	143159	143151	161161	228248	154156	110118	172172	243243	178178	115115	172180	130130	205205	135140	104104
SBLS_36	110116	143145	186186	230246	100110	143146	143151	165167	219219	156156	106115	182182	247247	182182	110110	172180	130134	193196	140140	102115
SBLS_37	100102	145156	186194	237237	108108	159159	151151	161161	228228	201201	115115	186186	253253	182182	117117	179179	124132	196209	133133	102108
SBLS_38	100102	156156	186192	241241	108108	159159	151151	167167	228228	156201	115115	186186	253253	180182	105117	179179	100100	196213	133133	102102
SBLS_39	102102	156156	186192	241241	108108	159159	151151	161167	228228	156201	115115	186186	253253	180182	105117	179179	100100	196213	133133	102102
SBLS_40	102102	156162	186194	237237	108113	159159	151151	161161	228228	156156	115115	186186	251251	184184	117117	179179	100100	196196	133133	102107
SBLS_41	102102	156160	186192	237237	108108	159159	151151	161167	228228	156201	115115	186186	253253	176182	117117	179179	100100	193196	133133	102102
SBLS_42	102102	156162	192192	235237	108113	159159	158158	167167	228228	156201	104115	186186	253253	182182	105117	179179	100100	193196	133133	102115
SBLS_43	100100	162162	186194	237237	108113	159159	151151	161167	228228	156201	115115	186186	253253	184184	117117	179179	124124	189189	133133	115155
SBLS_44	102102	156160	186194	237237	108113	159159	151151	161161	228228	156156	115115	186186	253253	180184	105105	179179	100100	193196	133133	102115
SBLS_45	100102	152162	186186	237237	113113	159159	151151	165165	228228	156201	115115	186186	253253	184184	110117	179179	100124	196203	133133	102102
SBLS_46	102102	152162	186186	237237	113113	159159	151151	165165	228228	156201	115115	186186	253253	184184	110117	179179	100124	196203	133133	102102
SBLS_47	102102	145145	186186	237237	108113	159159	151151	161161	228228	156156	115115	186186	240243	180182	105117	179179	124132	193196	133133	102108
SBLS_48	100102	145145	186192	237237	108113	159159	151151	167167	228228	156201	115115	186186	240240	180182	105117	179179	100100	193213	133133	102102
SBLS_49	100102	145145	186192	237237	108113	159159	151151	167167	228228	156201	115115	186186	240240	180182	105117	179179	100134	193213	133133	102102
SBLS_50	100102	145145	186192	237237	108113	159159	151151	167167	228228	156201	115115	186186	240240	180182	105117	179179	100134	193213	133133	102102
Sampling year	2014			Site name	Gilgel Abay			Latitude	11°51’43.88’’
Site code	TBLS			Plot	2			Longitude	37°06’41.17’’
Sedimentation	Low							Altitude	1788
Total individuals	# locus	Ploid level
41	20	2	C38	C4	C14	C52	C34	C10	C13F	C13s	C5	C3	C28	C7	C56	C12	C27	C15	C23	C1	C62	C22
TBLS_1	102102	156160	186192	237243	113113	146159	151151	161163	228228	201201	100100	186186	240240	182184	100117	178178	122122	193197	133133	102108
TBLS_2	102102	156160	186192	237243	113113	146159	151151	161163	228228	201201	100100	186186	240240	182184	100117	178178	122122	193197	133133	102108
TBLS_3	104104	156162	186192	237237	108108	159159	151151	167167	219219	172172	104104	182182	240247	182184	117117	180180	100132	193197	133140	108115
TBLS_4	104104	145149	186186	243243	104104	153159	151151	167167	219219	156156	104104	177177	253253	176176	100121	178178	100124	193193	130130	102102
TBLS_5	100102	152160	186192	237237	104104	159159	153153	161161	219232	156156	104106	177177	253253	176176	100121	178178	130134	197197	130130	102102
TBLS_6	100102	152160	186192	237237	104104	159159	153153	161161	219232	156156	104106	177177	253253	176176	100121	178178	130134	197197	130130	102102
TBLS_7	102102	138147	186186	237237	116116	159159	153153	161161	219219	201201	115115	177186	232240	176176	117117	180180	122130	177177	133138	102102
TBLS_8	104104	145162	186186	237237	108108	159159	151151	161165	228232	154156	118118	186186	232238	176178	117117	178178	100100	177177	138138	102102
TBLS_9	102102	145156	186186	237237	108108	159159	153153	161165	228232	154154	100118	182182	253253	178178	110110	178178	100100	177177	136140	102102
TBLS_10	102102	145156	186186	237237	108108	159159	153153	161165	228232	154154	100118	182182	253253	178178	110110	178178	100100	177177	136140	102102
TBLS_11	100100	160160	192192	237237	108108	153153	153158	163163	228228	154154	115115	177186	238238	176176	115110	178180	100132	177177	136136	105105
TBLS_12	100100	160160	192192	237237	108108	153153	153158	163163	228228	154154	115115	177186	238238	176176	115110	178180	100132	177177	136136	105105
TBLS_13	108108	156156	186194	237237	108108	153159	158158	165167	219219	154172	100100	182186	253253	176176	107107	178178	102132	191205	140140	102102
TBLS_14	108108	156156	186194	237237	108108	153159	158158	165167	219219	154172	100100	182186	253253	176176	107107	178178	102132	191205	140140	102102
TBLS_15	108108	156156	186194	237237	108108	153159	158158	165167	219219	154172	100100	182186	253253	176176	107107	178178	102132	191205	140140	102102
TBLS_16	104104	145162	192192	237237	102102	159159	158158	165165	228248	156172	115115	180186	232232	176176	115117	180180	124132	191205	133133	105105
TBLS_17	104104	156156	192192	220220	103102	148159	151151	167167	228228	172172	100115	182186	253253	176176	117117	180180	124134	191205	133133	115115
TBLS_18	108108	162162	192192	220220	108108	148148	153158	167167	228228	172172	100100	182186	251253	176176	105105	178178	100100	196209	133133	115115
TBLS_19	108108	162162	192192	220220	108108	148148	153158	167167	228228	172172	100100	182186	251253	176176	105105	178178	100100	196209	133133	115115
TBLS_20	108108	162162	192192	220220	108108	148148	153158	167167	228228	172172	100100	182186	251253	176176	105105	178178	100100	196209	133133	115115
TBLS_21	100100	145160	192194	237237	100110	153153	153158	167167	248248	172172	110110	182186	238253	180180	121121	178180	130134	177205	133133	105108
TBLS_22	100100	145145	186186	237237	113113	153153	151158	165167	228228	172172	110110	186186	253253	180180	121121	178180	130134	209209	130138	105108
TBLS_23	100100	156156	186194	237237	113113	153153	151158	165165	228228	172201	110110	182186	247251	180180	117121	178178	100110	209209	138138	105108
TBLS_24	100100	156156	186194	237237	113113	153153	151158	165165	228228	172201	110110	182186	247251	180180	117121	178178	100110	209209	138138	105108
TBLS_25	100100	162162	186194	237243	100100	148153	151153	165167	248248	154201	115118	182186	251251	180180	100100	180180	130130	196196	136136	105108
TBLS_26	100100	145162	186186	235235	100100	148148	151153	165165	248248	154156	104104	172186	251251	178178	117117	180180	130130	196196	138138	105108
TBLS_27	100100	145162	186186	235235	100100	148148	151153	165165	248248	154156	104104	172186	251251	178178	117117	180180	130130	196196	138138	105108
TBLS_28	100100	145162	186186	235235	100100	148148	151153	165165	248248	154156	104104	172186	251251	178178	117117	180180	130130	196196	138138	105108
TBLS_29	100100	145160	194194	218218	108108	146146	158158	163163	232232	154201	110110	180180	247247	182182	117117	180180	130130	191191	138138	102108
TBLS_30	100100	145160	194194	218218	108108	146146	158158	163163	232232	154201	110110	180180	247247	182182	117117	180180	130130	191191	138138	102108
TBLS_31	102108	152160	186192	237237	104110	159159	151151	161161	219219	201201	106106	180182	238238	178178	107107	178180	124124	196196	140140	102106
TBLS_32	106106	160160	186192	235237	100104	153153	151158	161167	228243	156217	106106	172180	251251	180180	107107	178180	124124	191191	133133	106106
TBLS_33	106112	145162	192192	243243	110110	146146	151158	167167	228228	172172	100106	172180	240240	178178	110110	180180	100110	196196	133133	106106
TBLS_34	102102	145162	192192	243243	103103	146146	151158	167167	228243	201217	106115	182182	240240	180180	110110	164180	100106	191191	133135	104106
TBLS_35	102102	145162	192192	243243	103103	146146	151158	167167	228243	201217	106115	182182	240240	180180	110110	164180	100106	191191	133135	104106
TBLS_36	100102	145162	186186	243243	108113	159159	151151	161161	228228	156201	115115	186186	253253	182182	117117	179179	100100	189196	133133	102108
TBLS_37	102102	156156	192194	237237	108108	159159	151151	161161	228228	156156	115115	186186	253253	180182	117117	179179	100122	193213	133133	102102
TBLS_38	102102	156156	192194	237237	108108	159159	151151	161167	228228	156156	115115	186186	253253	182182	117117	179179	100122	193213	133133	102102
TBLS_39	100102	145156	186192	237237	108108	159159	151151	161161	228228	156201	115115	177186	253253	178182	117117	179179	100130	193193	133133	102102
TBLS_40	100100	145147	186186	237243	108108	159159	151151	161165	228228	201201	115115	186186	243251	178182	117117	179179	100100	196196	133133	104106
TBLS_41	100100	145147	186186	237243	108108	159159	151151	161165	228228	201201	115115	186186	240251	180182	117117	179179	100100	196196	133133	104106
Sampling year	2016			Site name	Gilgel Abay			Latitude	11°51’43.88’’
Site code	TBLS			Plot	2			Longitude	37°06’41.17’’
Sedimentation	Low							Altitude	1788
Total individuals	# locus	Ploid level
45	20	2	C38	C4	C14	C52	C34	C10	C13F	C13s	C5	C3	C28	C7	C56	C12	C27	C15	C23	C1	C62	C22
TBLS_1	102102	156160	186192	237237	108108	159159	151151	167167	228228	156201	115115	186186	240253	182182	105117	180180	124131	193197	133133	102102
TBLS_2	100100	143160	192192	237237	108108	153159	158158	163167	228236	201217	106106	186186	238243	178180	117117	180180	131131	177193	133133	100108
TBLS_3	102102	156160	186192	237237	108108	159159	151151	167167	228228	156201	115115	186186	240253	182182	105117	180180	124131	193197	133133	102102
TBLS_4	102102	145162	186186	237243	108108	159159	151151	161167	228228	156201	115115	186186	240253	182182	117117	178178	124131	193193	133133	102108
TBLS_5	102102	156160	186192	237237	108108	159159	151151	167167	228236	156201	115115	186186	240253	182182	105117	178178	124131	193197	133133	102102
TBLS_6	100102	145162	186186	237243	108108	159159	151151	161167	228228	156201	115115	186186	240253	182182	117117	178180	124131	193193	133133	102108
TBLS_7	100102	145156	186186	237237	108108	159159	151151	161165	228236	201201	115115	186186	240253	182182	105117	178180	124131	193197	133133	102102
TBLS_8	100102	145162	186186	237243	108108	159159	151151	161167	228228	156201	115115	186186	240253	182182	117117	178180	124131	193193	133133	102108
TBLS_9	100102	145162	186186	237243	108108	159159	151151	161167	228228	156201	115115	186186	240253	182182	117117	178178	124131	193193	133133	102108
TBLS_10	100102	145162	186186	237243	108108	159159	151151	161167	228228	156201	115115	186186	240253	182182	117117	178178	124131	193193	133133	102108
TBLS_11	100102	156160	192192	237237	108113	159159	153153	167167	228236	156201	115115	186186	253253	180182	117117	178178	124124	197197	133133	102108
TBLS_12	100100	138160	192192	237237	102113	146153	151151	163163	228236	201217	106106	177186	251251	178178	117117	178178	124124	177193	133133	100100
TBLS_13	102102	156156	186194	237237	108113	159159	151151	161161	228228	156156	115115	186186	253253	182182	117117	178180	124131	193197	133133	102102
TBLS_14	100102	145162	186186	237243	108108	159159	151151	161167	228228	156201	115115	182186	240253	182182	117117	178180	124131	197197	133133	102108
TBLS_15	102102	145156	186192	237237	108108	159159	158158	161167	228236	201201	115115	186186	253253	182182	117117	178178	124131	193197	133133	102102
TBLS_16	100102	145162	186186	237243	108108	159159	151151	161167	228228	156201	115115	182186	240253	182182	117117	180180	124131	197197	133133	102108
TBLS_17	100102	156156	186194	237237	108108	159159	151151	161167	228236	156201	115115	177186	240253	182182	117117	180180	124131	189213	133133	102102
TBLS_18	100102	145162	186186	237243	108108	159159	151151	161167	228228	156201	115115	182186	240253	182182	117117	180180	124131	197197	133133	102108
TBLS_19	100100	145160	192192	237237	102102	148159	153153	163167	228238	180201	106106	186186	240251	180180	117117	180180	124124	193197	133133	108108
TBLS_20	100102	145162	186186	237243	108108	159159	151151	161167	228228	156201	115115	186186	240253	182182	117117	178178	124131	197197	133133	102108
TBLS_21	100102	145160	192194	237243	108113	159159	151151	161167	228228	156201	115115	186186	253253	180180	117117	178178	124124	197197	133133	102102
TBLS_22	100102	145162	186186	237243	108108	159159	151151	161167	219219	156201	115115	177186	240253	182182	117117	178178	124131	197197	133133	102108
TBLS_23	100102	156156	186194	237237	108113	159159	151151	161167	219219	156201	115115	186186	232232	180182	105117	178178	131131	197197	133133	102108
TBLS_24	100102	156156	186194	237237	108113	159159	151151	161167	219219	156201	115115	186186	232232	180182	105117	178178	131131	197197	133133	102108
TBLS_25	102102	156162	186194	237237	108113	159159	151151	161161	228228	156156	115115	186186	253253	180182	105117	178178	131131	193197	133133	102102
TBLS_26	100102	145162	186186	237243	108108	159159	151151	161167	219219	156201	115115	186186	240253	182182	117117	178178	124131	197197	133133	102108
TBLS_27	100102	145162	186186	237243	108108	159159	151151	161167	219219	156201	115115	186186	240253	182182	117117	178178	124131	197197	133133	102108
TBLS_28	100102	145162	186186	237243	108108	159159	151151	161167	228228	156201	115115	186186	240253	182182	117117	178178	124131	197197	133133	102108
TBLS_29	100102	145160	192194	237243	108113	159159	151151	161161	228243	156201	115115	186186	253253	182182	117117	178178	124131	193193	133133	102108
TBLS_30	100102	145162	186186	237243	108108	159159	151151	161167	228228	156201	115115	186186	240253	182182	117117	178178	124131	197197	133133	102108
TBLS_31	106106	145147	192196	241243	100103	153159	151151	165165	219228	154154	110110	176176	251251	180180	107107	164164	106106	205205	135140	102106
TBLS_32	106106	138147	192196	230243	103103	153159	151151	161161	219219	156172	100118	176180	240240	180182	121121	172172	100100	205205	135140	102106
TBLS_33	106112	138147	192196	230230	113113	153159	151153	161161	243243	156172	106118	180180	240251	180182	121121	172178	100100	205205	140140	102106
TBLS_34	100102	138147	192196	235243	113116	143143	151153	161167	243243	156172	106106	180180	251251	178180	100100	172178	110110	193196	140140	102106
TBLS_35	100106	138138	184184	243243	100113	146153	151153	163167	236236	156156	100106	184186	243243	178178	100100	168172	110110	177177	133140	104106
TBLS_36	100106	138138	184184	243243	100113	146153	151153	163167	236236	156156	100106	184186	243243	178178	100100	168172	110110	177177	133140	104106
TBLS_37	100100	152160	184192	220243	110110	146146	151158	161161	228243	201201	118118	184184	238238	180184	102102	164180	106106	177205	133133	104104
TBLS_38	108112	152152	192192	235241	108113	148159	158158	165167	228228	172172	100115	180180	253253	178184	117117	179179	134134	205213	130133	105102
TBLS_39	108110	143152	192194	241241	104113	148153	151151	165167	228228	156201	115115	172172	247253	180184	117117	179180	126126	209213	133133	108102
TBLS_40	108108	147149	192194	241243	113113	148153	151151	167167	228228	172201	115115	172182	247253	180184	115115	179180	126126	209217	140140	108102
TBLS_41	106106	147147	194194	237243	113118	159159	151151	167167	228232	172172	110115	172172	253253	180184	100107	179179	106130	191217	133133	105115
TBLS_42	106106	147147	194194	237243	113118	159159	151151	167167	228232	172172	110115	172172	253253	180184	100107	179179	106130	191217	133133	105115
TBLS_43	100100	147149	194194	218243	108118	159159	153151	161167	228248	201217	100110	180184	238240	182184	115115	179179	106126	191209	136136	105105
TBLS_44	100100	138156	186186	237237	113118	148148	153151	161167	228228	201217	100110	172184	238240	182184	107115	180180	126126	193209	133133	105105
TBLS_45	100100	138152	186186	237237	108118	148148	153151	161163	228228	217217	110110	182184	238240	176176	117117	180180	130130	193205	136140	105102
