# Supplementary material for: Clonal growth strategy, diversity and structure: A spatiotemporal response to sedimentation in tropical Cyperus papyrus swamps
Source: PLoS One. 2018 Jan 16;13(1):e0190810. doi: 10.1371/journal.pone.0190810 (PMC5770036; doi:10.1371/journal.pone.0190810)
Supplement: S1 Protocol — (XLS) [file pone.0190810.s005.xls]

## Sheet: Sheet1
Product	Volume per sample (µl)	Number of samples	Stock conc	Final Conc
		108
H2O	2.5	270	-
MasterMix	6.25	675	2X	1X
Primer Mix	1.25	135	2µM each primer	0.20 µM
DNA	2.5	270	-	-
Mix Vol µL	10	1080
Total Vol µl	12.5	1350
primer dilution (primer mix):	20µl of each primer (forward and reverse) add water until total volume of 1000µl
procedure:	fill a plate with 2,5 µl of 96 samples and write the order in the excel-table 96 well_horizontal, don't forget to name your plate
	take an eppenorf with 675 µl of multiplex
	add 270 µl water and 135 µl of your prepared primer mix to this tube, this is your 'mastermix'
	add 10 µl of that mastermix to every well of the 96 well plate containing 2.5 template DNA and close with lids
	The PCR conditions are as indicated in Triest et al., 2013
	run takes 2-3 hours, can run overnight, when finished store your samples in freezer until ready for sending
Note:	The forward primer flourescently labeled
